# Supplementary material for: A lentiviral vector for the production of T cells with an inducible transgene and a constitutively expressed tumour-targeting receptor
Source: Nat Biomed Eng. 2023 Apr 17;7(9):1063–80. doi: 10.1038/s41551-023-01013-5 (PMC10504085; doi:10.1038/s41551-023-01013-5)
Supplement: SD for Figs. 2–7 and ED Figs. 2–7 — Source data and statistics. [file 41551_2023_1013_MOESM4_ESM.xlsx]

## Sheet: Main Fig.2 
Panel b
		GFP sense			GFP anti-sense
		769230	1105560	879120	86247	101565	103896
Panel c
		GFP sense			GFP anti-sense
100		55.5	63.2	67.4	10	12.1	15.8
30		23.1	33.2	26.4	2.59	3.05	3.12
10		8.15	11.7	9.46	0.6	1.1	0.73
3		2.32	3.26	2.68	0.19	0.25	0.26

## Sheet: Main Fig.3
Panel b
	GFP sense			GFP anti-sense			GFP anti-sense +NovB2
	769230	1105560	879120	86247	101565	103896	469530	469530	479520
Panel c
		GFP sense			GFP anti-sense			GFP anti-sense +NovB2
100		55.5	63.2	67.4	10	12.1	15.8	38.6	39	40.2
30		23.1	33.2	26.4	2.59	3.05	3.12	14.1	14.1	14.4
10		8.15	11.7	9.46	0.6	1.1	0.73	4.33	4.64	4.44
3		2.32	3.26	2.68	0.19	0.25	0.26	1.17	18.6	1.76
Panel e
	GFP sense			GFP anti-sense			GFP anti-sense +NovB2			GFP anti-sense +Tax			GFP anti-sense +NovB2+Tax
	769230	1105560	879120	86247	101565	103896	469530	469530	479520	489510	516150	529470	939060	1068930	1385280
Panel f
	GFP sense			GFP anti-sense			GFP anti-sense +NovB2			GFP anti-sense +Tax			GFP anti-sense +NovB2+Tax
100	55.5	63.2	67.4	10	12.1	15.8	38.6	39	40.2	41	40.6	47.2	48.6	54.4	55.9
30	23.1	33.2	26.4	2.59	3.05	3.12	14.1	14.1	14.4	14.7	15.5	15.9	28.2	32.1	41.6
10	8.15	11.7	9.46	0.6	1.1	0.73	4.33	4.64	4.44	3.92	4.62	4.95	12.2	15.4	16.7
3	2.32	3.26	2.68	0.19	0.25	0.26	1.17	18.6	1.76	1.3	1.33	1.35	3.34	4.01	5.18

## Sheet: Main Fig.4
panel b
		UTD			PZ1 sense			PZ1 antisense			CD19 antisense
CD4+		0.74	0.34	0.48	87.5	89.1	88.8	76.5	78.7	72.3	32.9	34.3	45.7
CD8+		0.91	1.01	6.71	80.8	72.4	78.2	61.3	55.7	61.4	38.8	36.5	37
panel e left
		UTD			PZ1 sense			PZ1 antisense
CD4+		0.47	0.6	0.48	90.2	92	93.6	97.5	82	90.5
CD8+		9.05	3.41	5.38	73	80.6	69.9	70.5	72.5	87.7
panel e right
		UTD			PZ1 sense			PZ1 antisense
CD4+		151	268	181	36222	52833	50538	61430	57095	67053
CD8+		1205	383	481	19666	18393	16341	30078	31329	48774
Table Analyzed	GGA03082022 Phenotype MFI PZ1 sense_antisense CD4+
Data sets analyzed	A-C						Number of families	1
							Number of comparisons per family	3								Table Analyzed	GGA03082022 Phenotype MFI PZ1 sense_antisense CD8+
ANOVA summary							Alpha	0.05								Data sets analyzed	A-C						Number of families	1
F	87.54																						Number of comparisons per family	3
P value	<0,0001						Tukey's multiple comparisons test	Mean Diff,	95,00% CI of diff,	Significant?	Summary	Adjusted P Value				ANOVA summary							Alpha	0.05
P value summary	****						UTD vs. PZ1 sense	-46331	-61219 to -31443	Yes	***	0.0002	A-B			F	26.04
Significant diff. among means (P < 0.05)?	Yes						UTD vs. PZ1 antisense	-61659	-76548 to -46771	Yes	****	<0,0001	A-C			P value	0.0011						Tukey's multiple comparisons test	Mean Diff,	95,00% CI of diff,	Significant?	Summary	Adjusted P Value
R squared	0.9669						PZ1 sense vs. PZ1 antisense	-15328	-30217 to -439,9	Yes	*	0.0447	B-C			P value summary	**						UTD vs. PZ1 sense	-17444	-32768 to -2119	Yes	*	0.03	A-B
																Significant diff. among means (P < 0.05)?	Yes						UTD vs. PZ1 antisense	-36037	-51362 to -20713	Yes	***	0.0009	A-C
Brown-Forsythe test							Test details	Mean 1	Mean 2	Mean Diff,	SE of diff,	n1	n2	q	DF	R squared	0.8967						PZ1 sense vs. PZ1 antisense	-18594	-33918 to -3269	Yes	*	0.0229	B-C
F (DFn, DFd)	1,016 (2, 6)						UTD vs. PZ1 sense	200	46531	-46331	4852	3	3	13.5	6
P value	0.417						UTD vs. PZ1 antisense	200	61859	-61659	4852	3	3	17.97	6	Brown-Forsythe test							Test details	Mean 1	Mean 2	Mean Diff,	SE of diff,	n1	n2	q	DF
P value summary	ns						PZ1 sense vs. PZ1 antisense	46531	61859	-15328	4852	3	3	4.467	6	F (DFn, DFd)	0,9766 (2, 6)						UTD vs. PZ1 sense	689.7	18133	-17444	4995	3	3	4.939	6
Are SDs significantly different (P < 0.05)?	No															P value	0.4294						UTD vs. PZ1 antisense	689.7	36727	-36037	4995	3	3	10.2	6
																P value summary	ns						PZ1 sense vs. PZ1 antisense	18133	36727	-18594	4995	3	3	5.265	6
Bartlett's test																Are SDs significantly different (P < 0.05)?	No
Bartlett's statistic (corrected)
P value																Bartlett's test
P value summary																Bartlett's statistic (corrected)
Are SDs significantly different (P < 0.05)?																P value
																P value summary
ANOVA table	SS	DF	MS	F (DFn, DFd)	P value											Are SDs significantly different (P < 0.05)?
Treatment (between columns)	6183392751	2	3091696375	F (2, 6) = 87,54	P<0,0001
Residual (within columns)	211911493	6	35318582													ANOVA table	SS	DF	MS	F (DFn, DFd)	P value
Total	6395304244	8														Treatment (between columns)	1948695341	2	974347670	F (2, 6) = 26,04	P=0,0011
																Residual (within columns)	224509921	6	37418320
Data summary																Total	2173205262	8
Number of treatments (columns)	3
Number of values (total)	9															Data summary
																Number of treatments (columns)	3
																Number of values (total)	9
panel h left
	UTD			PZ sense			PZ antisense
	0.0195	0.01	0.029	25.6	28.85	36.2	33.9	41.75	35.35
Table Analyzed	Coculture 1:1 PC3PiP vs PZ1					Number of families	1
Data sets analyzed	A-C					Number of comparisons per family	3
						Alpha	0.05
ANOVA summary
F	74.31					Tukey's multiple comparisons test	Mean Diff,	95,00% CI of diff,	Significant?	Summary	Adjusted P Value
P value	<0,0001					UTD vs. PZ sense	-30.2	-40,11 to -20,29	Yes	***	0.0002	A-B
P value summary	****					UTD vs. PZ antisense	-36.98	-46,89 to -27,07	Yes	****	<0,0001	A-C
Significant diff. among means (P < 0.05)?	Yes					PZ sense vs. PZ antisense	-6.783	-16,69 to 3,126	No	ns	0.1699	B-C
R squared	0.9612
						Test details	Mean 1	Mean 2	Mean Diff,	SE of diff,	n1	n2	q	DF
Brown-Forsythe test						UTD vs. PZ sense	0.0195	30.22	-30.2	3.23	3	3	13.22	6
F (DFn, DFd)	1,214 (2, 6)					UTD vs. PZ antisense	0.0195	37	-36.98	3.23	3	3	16.19	6
P value	0.3608					PZ sense vs. PZ antisense	30.22	37	-6.783	3.23	3	3	2.97	6
P value summary	ns
Are SDs significantly different (P < 0.05)?	No
Bartlett's test
Bartlett's statistic (corrected)
P value
P value summary
Are SDs significantly different (P < 0.05)?
ANOVA table	SS	DF	MS	F (DFn, DFd)	P value
Treatment (between columns)	2325	2	1163	F (2, 6) = 74,31	P<0,0001
Residual (within columns)	93.88	6	15.65
Total	2419	8
Data summary
Number of treatments (columns)	3
Number of values (total)	9
panel h right
	UTD			PZ sense			PZ antisense
	1.5	1.775	1.225	79.5	91.3	112.5	479.5	575.5	592.5
Table Analyzed	Coculture 1:1 PC3PiP MFI				Number of families	1
Data sets analyzed	A-C				Number of comparisons per family	3
					Alpha	0.05
ANOVA summary
F	193.6				Tukey's multiple comparisons test	Mean Diff,	95,00% CI of diff,	Significant?	Summary	Adjusted P Value
P value	<0,0001				UTD vs. PZ sense	-92.93	-184,3 to -1,546	Yes	*	0.0469	A-B
P value summary	****				UTD vs. PZ antisense	-547.7	-639,1 to -456,3	Yes	****	<0,0001	A-C
Significant diff. among means (P < 0.05)?	Yes				PZ sense vs. PZ antisense	-454.7	-546,1 to -363,3	Yes	****	<0,0001	B-C
R squared	0.9847
					Test details	Mean 1	Mean 2	Mean Diff,	SE of diff,	n1	n2	q	DF
Brown-Forsythe test					UTD vs. PZ sense	1.5	94.43	-92.93	29.78	3	3	4.413	6
F (DFn, DFd)	1,224 (2, 6)				UTD vs. PZ antisense	1.5	549.2	-547.7	29.78	3	3	26	6
P value	0.3583				PZ sense vs. PZ antisense	94.43	549.2	-454.7	29.78	3	3	21.59	6
P value summary	ns
Are SDs significantly different (P < 0.05)?	No
Bartlett's test
Bartlett's statistic (corrected)
P value
P value summary
Are SDs significantly different (P < 0.05)?
ANOVA table	SS	DF	MS	F (DFn, DFd)	P value
Treatment (between columns)	515358	2	257679	F (2, 6) = 193,6	P<0,0001
Residual (within columns)	7984	6	1331
Total	523342	8
Data summary
Number of treatments (columns)	3
Number of values (total)	9
panel g left
	UTD			PZ sense			PZ antisense
	0.019	0.0475	0.0485	0.735	0.955	0.7	15.9	17.15	20.5
Number of families	1
Number of comparisons per family	3								Table Analyzed	Coculture 1:1 T cell alone PZ1
Alpha	0.05								Data sets analyzed	A-C
Tukey's multiple comparisons test	Mean Diff,	95,00% CI of diff,	Significant?	Summary	Adjusted P Value				ANOVA summary
UTD vs. PZ sense	-0.7583	-4,205 to 2,688	No	ns	0.7858	A-B			F	160.8
UTD vs. PZ antisense	-17.81	-21,26 to -14,37	Yes	****	<0,0001	A-C			P value	<0,0001
PZ sense vs. PZ antisense	-17.05	-20,50 to -13,61	Yes	****	<0,0001	B-C			P value summary	****
									Significant diff. among means (P < 0.05)?	Yes
Test details	Mean 1	Mean 2	Mean Diff,	SE of diff,	n1	n2	q	DF	R squared	0.9817
UTD vs. PZ sense	0.03833	0.7967	-0.7583	1.123	3	3	0.9548	6
UTD vs. PZ antisense	0.03833	17.85	-17.81	1.123	3	3	22.43	6	Brown-Forsythe test
PZ sense vs. PZ antisense	0.7967	17.85	-17.05	1.123	3	3	21.47	6	F (DFn, DFd)	2,304 (2, 6)
									P value	0.1809
									P value summary	ns
									Are SDs significantly different (P < 0.05)?	No
									Bartlett's test
									Bartlett's statistic (corrected)
									P value
									P value summary
									Are SDs significantly different (P < 0.05)?
									ANOVA table	SS	DF	MS	F (DFn, DFd)	P value
									Treatment (between columns)	608.6	2	304.3	F (2, 6) = 160,8	P<0,0001
									Residual (within columns)	11.35	6	1.892
									Total	620	8
									Data summary
									Number of treatments (columns)	3
									Number of values (total)	9
panel g right
	UTD			PZ sense			PZ antisense
	3.17	3.76	2.62	6.455	5.675	7.195	85.2	86	128
Table Analyzed	Coculture 1:1 T cell alone PZ1 MFI					Number of families	1
Data sets analyzed	A-C					Number of comparisons per family	3
						Alpha	0.05
ANOVA summary
F	45.07					Tukey's multiple comparisons test	Mean Diff,	95,00% CI of diff,	Significant?	Summary	Adjusted P Value
P value	0.0002					UTD vs. PZ sense	-3.258	-38,70 to 32,18	No	ns	0.9574	A-B
P value summary	***					UTD vs. PZ antisense	-96.55	-132,0 to -61,11	Yes	***	0.0004	A-C
Significant diff. among means (P < 0.05)?	Yes					PZ sense vs. PZ antisense	-93.29	-128,7 to -57,85	Yes	***	0.0005	B-C
R squared	0.9376
						Test details	Mean 1	Mean 2	Mean Diff,	SE of diff,	n1	n2	q	DF
Brown-Forsythe test						UTD vs. PZ sense	3.183	6.442	-3.258	11.55	3	3	0.399	6
F (DFn, DFd)	0,9930 (2, 6)					UTD vs. PZ antisense	3.183	99.73	-96.55	11.55	3	3	11.82	6
P value	0.4241					PZ sense vs. PZ antisense	6.442	99.73	-93.29	11.55	3	3	11.42	6
P value summary	ns
Are SDs significantly different (P < 0.05)?	No
Bartlett's test
Bartlett's statistic (corrected)
P value
P value summary
Are SDs significantly different (P < 0.05)?
ANOVA table	SS	DF	MS	F (DFn, DFd)	P value
Treatment (between columns)	18036	2	9018	F (2, 6) = 45,07	P=0,0002
Residual (within columns)	1201	6	200.1
Total	19236	8
Data summary
Number of treatments (columns)	3
Number of values (total)	9
panel i left
	UTD			PZ sense			PZ antisense
	0.078	0.0195	0.027	43.5	46.65	56.7	50.8	63.15	65.85
Table Analyzed	Coculture 1:1 PMA-IONO PZ1
Data sets analyzed	A-C					Number of families	1
						Number of comparisons per family	3
ANOVA summary						Alpha	0.05
F	81.76
P value	<0,0001					Tukey's multiple comparisons test	Mean Diff,	95,00% CI of diff,	Significant?	Summary	Adjusted P Value
P value summary	****					UTD vs. PZ sense	-48.91	-64,21 to -33,61	Yes	***	0.0002	A-B
Significant diff. among means (P < 0.05)?	Yes					UTD vs. PZ antisense	-59.89	-75,19 to -44,59	Yes	****	<0,0001	A-C
R squared	0.9646					PZ sense vs. PZ antisense	-10.98	-26,28 to 4,318	No	ns	0.1492	B-C
Brown-Forsythe test						Test details	Mean 1	Mean 2	Mean Diff,	SE of diff,	n1	n2	q	DF
F (DFn, DFd)	0,9742 (2, 6)					UTD vs. PZ sense	0.0415	48.95	-48.91	4.987	3	3	13.87	6
P value	0.4301					UTD vs. PZ antisense	0.0415	59.93	-59.89	4.987	3	3	16.98	6
P value summary	ns					PZ sense vs. PZ antisense	48.95	59.93	-10.98	4.987	3	3	3.115	6
Are SDs significantly different (P < 0.05)?	No
Bartlett's test
Bartlett's statistic (corrected)
P value
P value summary
Are SDs significantly different (P < 0.05)?
ANOVA table	SS	DF	MS	F (DFn, DFd)	P value
Treatment (between columns)	6100	2	3050	F (2, 6) = 81,76	P<0,0001
Residual (within columns)	223.8	6	37.3
Total	6324	8
Data summary
Number of treatments (columns)	3
Number of values (total)	9
panel i right
	UTD			PZ sense			PZ antisense
	4.425	4.56	3.76	188.5	175	230	1337	1228.5	1739
Table Analyzed	Coculture 1:1 PMA-IONO MFI PZ1					Number of families	1
Data sets analyzed	A-C					Number of comparisons per family	3
						Alpha	0.05
ANOVA summary
F	74.11					Tukey's multiple comparisons test	Mean Diff,	95,00% CI of diff,	Significant?	Summary	Adjusted P Value
P value	<0,0001					UTD vs. PZ sense	-193.6	-584,8 to 197,6	No	ns	0.3479	A-B
P value summary	****					UTD vs. PZ antisense	-1431	-1822 to -1039	Yes	****	<0,0001	A-C
Significant diff. among means (P < 0.05)?	Yes					PZ sense vs. PZ antisense	-1237	-1628 to -845,8	Yes	***	0.0002	B-C
R squared	0.9611
						Test details	Mean 1	Mean 2	Mean Diff,	SE of diff,	n1	n2	q	DF
Brown-Forsythe test						UTD vs. PZ sense	4.248	197.8	-193.6	127.5	3	3	2.147	6
F (DFn, DFd)	1,793 (2, 6)					UTD vs. PZ antisense	4.248	1435	-1431	127.5	3	3	15.87	6
P value	0.2452					PZ sense vs. PZ antisense	197.8	1435	-1237	127.5	3	3	13.72	6
P value summary	ns
Are SDs significantly different (P < 0.05)?	No
Bartlett's test
Bartlett's statistic (corrected)
P value
P value summary
Are SDs significantly different (P < 0.05)?
ANOVA table	SS	DF	MS	F (DFn, DFd)	P value
Treatment (between columns)	3614218	2	1807109	F (2, 6) = 74,11	P<0,0001
Residual (within columns)	146306	6	24384
Total	3760523	8
Data summary
Number of treatments (columns)	3
Number of values (total)	9
panel c left
		UTD			PZ sense			PZ antisense			CD19 antisense
0		969.527	1430.88	221.877	1327.59	1731.88	3274.96	563.494	1013.63	3193.33	1655.47	1122.54	891.571
2		708.962	1525.28	697.742	1348.29	432.921	1035.1	906.659	236.772	291.516	433.502	986.357	445.302
4		427.892	1034.33	163.071	2359.79	327.496	4668.7	981.714	812.647	1865.16	449.364	895.246	212.979
6		0	1215.97	132.701	8544.3	893.698	11250.2	3682.54	3196.23	5597.03	373.728	934.514	246.638
8		0	1033.75	227.1	14235.9	2390.16	17305.6	6097.46	8393.22	11740.9	366.571	995.062	394.427
10		0	1210.17	198.858	21176.4	4054.91	28379.8	12144.8	18940	21858.5	511.459	1129.12	522.291
12		0	1001.83	79.5044	32621.9	6587.25	44790.2	21142.7	32715.2	33978.5	395.781	958.888	669.307
14		0	1104.94	85.1141	44024.1	11651.9	62187.5	32033.9	46548.2	48346.6	439.305	796.011	479.154
16		66.1569	841.082	70.7995	56668.2	17951	70656.9	46068.8	57017.6	59890.4	427.699	752.68	461.551
18		0	877.449	0	68649	24831.3	85229.4	58165.3	63883.2	69318.5	456.328	1000.67	526.354
20		68.0913	830.25	0	79320.2	34282.6	92281.1	65973.7	71402.6	76095.5	348.581	808.004	393.073
22		141.599	1021.76	67.8979	92751.4	49818.7	98424.6	78695.4	74340	79968.6	560.206	826.768	496.177
24		0	940.125	0	97457.2	60234.7	93668.1	81485.4	72044.9	81683.8	430.02	788.467	803.555
Table Analyzed	Incucyte PZ1 sense/antisense LUC+ 24h							Within each row, compare columns (simple effects within rows)
Two-way RM ANOVA	Matching: Both factors							Number of families	13
Assume sphericity?	No							Number of comparisons per family	6
Alpha	0.05							Alpha	0.05
Source of Variation	% of total variation	P value	P value summary	Significant?	Geisser-Greenhouse's epsilon			Tukey's multiple comparisons test	Mean Diff,	95,00% CI of diff,	Significant?	Summary	Adjusted P Value
Row Factor	27.38	0.0052	**	Yes	0.1133
Column Factor	36.16	0.0472	*	Yes	0.3569			0
Row Factor x Column Factor	27.86	0.0267	*	Yes	0.03246			UTD vs. PZ sense	-1237	-7529 to 5054	No	ns	0.6156
Subject x Row Factor	0.8295							UTD vs. PZ antisense	-716.1	-8530 to 7098	No	ns	0.9126
Subject x Column Factor	4.172							UTD vs. CD19 antisense	-349.1	-2627 to 1929	No	ns	0.7416
Subject	1.391							PZ sense vs. PZ antisense	521.3	-1005 to 2047	No	ns	0.3229
								PZ sense vs. CD19 antisense	888.3	-4620 to 6397	No	ns	0.7177
ANOVA table	SS	DF	MS	F (DFn, DFd)	P value			PZ antisense vs. CD19 antisense	367	-6619 to 7352	No	ns	0.9796
Row Factor	34275577300	12	2856298108	F (1,360, 2,720) = 66,01	P=0,0052
Column Factor	45267203156	3	15089067719	F (1,071, 2,142) = 17,34	P=0,0472			2
Row Factor x Column Factor	34878309512	36	968841931	F (1,169, 2,337) = 25,25	P=0,0267			UTD vs. PZ sense	38.56	-3662 to 3739	No	ns	0.9998
Subject x Row Factor	1038441064	24	43268378					UTD vs. PZ antisense	499	-2491 to 3489	No	ns	0.7009
Subject x Column Factor	5222620236	6	870436706					UTD vs. CD19 antisense	355.6	-281,2 to 992,4	No	ns	0.1465
Subject	1740791578	2	870395789					PZ sense vs. PZ antisense	460.5	-636,5 to 1557	No	ns	0.2363
Residual	2762312620	72	38365453					PZ sense vs. CD19 antisense	317.1	-2768 to 3402	No	ns	0.8857
								PZ antisense vs. CD19 antisense	-143.4	-2589 to 2303	No	ns	0.9724
Data summary
Number of columns (Column Factor)	4							4
Number of rows (Row Factor)	13							UTD vs. PZ sense	-1910	-12337 to 8516	No	ns	0.6534
Number of subjects (Subject)	3							UTD vs. PZ antisense	-678.1	-4550 to 3194	No	ns	0.6768
Number of missing values	0							UTD vs. CD19 antisense	22.57	-385,1 to 430,2	No	ns	0.9764
								PZ sense vs. PZ antisense	1232	-5365 to 7830	No	ns	0.6433
								PZ sense vs. CD19 antisense	1933	-8116 to 11981	No	ns	0.6276
								PZ antisense vs. CD19 antisense	700.6	-2818 to 4219	No	ns	0.6089
								6
								UTD vs. PZ sense	-6446	-30455 to 17562	No	ns	0.4445
								UTD vs. PZ antisense	-3709	-10679 to 3260	No	ns	0.1593
								UTD vs. CD19 antisense	-68.74	-1389 to 1251	No	ns	0.98
								PZ sense vs. PZ antisense	2737	-14795 to 20270	No	ns	0.7329
								PZ sense vs. CD19 antisense	6378	-16570 to 29325	No	ns	0.426
								PZ antisense vs. CD19 antisense	3640	-2644 to 9924	No	ns	0.1374
								8
								UTD vs. PZ sense	-10890	-44406 to 22625	No	ns	0.3466
								UTD vs. PZ antisense	-8324	-19661 to 3013	No	ns	0.0895
								UTD vs. CD19 antisense	-165.1	-975,7 to 645,6	No	ns	0.5967
								PZ sense vs. PZ antisense	2567	-27566 to 32699	No	ns	0.9269
								PZ sense vs. CD19 antisense	10725	-22166 to 43617	No	ns	0.3449
								PZ antisense vs. CD19 antisense	8159	-3379 to 19696	No	ns	0.0959
								10
								UTD vs. PZ sense	-17401	-69739 to 34938	No	ns	0.3357
								UTD vs. PZ antisense	-17178	-36305 to 1949	No	ns	0.0614
								UTD vs. CD19 antisense	-251.3	-1463 to 959,9	No	ns	0.5865
								PZ sense vs. PZ antisense	222.6	-52358 to 52803	No	ns	>0,9999
								PZ sense vs. CD19 antisense	17149	-34185 to 68484	No	ns	0.3334
								PZ antisense vs. CD19 antisense	16927	-2721 to 36575	No	ns	0.0664
								12
								UTD vs. PZ sense	-27639	-107779 to 52501	No	ns	0.3185
								UTD vs. PZ antisense	-28918	-56209 to -1627	Yes	*	0.0447
								UTD vs. CD19 antisense	-314.2	-1611 to 982,6	No	ns	0.5006
								PZ sense vs. PZ antisense	-1279	-87378 to 84820	No	ns	0.9995
								PZ sense vs. CD19 antisense	27325	-51518 to 106168	No	ns	0.3163
								PZ antisense vs. CD19 antisense	28604	1206 to 56002	Yes	*	0.046
								14
								UTD vs. PZ sense	-38891	-143535 to 65753	No	ns	0.2853
								UTD vs. PZ antisense	-41913	-76599 to -7226	Yes	*	0.0347
								UTD vs. CD19 antisense	-174.8	-1853 to 1504	No	ns	0.8821
								PZ sense vs. PZ antisense	-3022	-113512 to 107469	No	ns	0.9969
								PZ sense vs. CD19 antisense	38716	-64388 to 141821	No	ns	0.2809
								PZ antisense vs. CD19 antisense	41738	6342 to 77134	Yes	*	0.0364
								16
								UTD vs. PZ sense	-48099	-159045 to 62847	No	ns	0.2244
								UTD vs. PZ antisense	-54000	-82647 to -25352	Yes	*	0.0146
								UTD vs. CD19 antisense	-221.3	-1296 to 853,2	No	ns	0.5905
								PZ sense vs. PZ antisense	-5900	-120805 to 109004	No	ns	0.9808
								PZ sense vs. CD19 antisense	47878	-62015 to 157771	No	ns	0.2226
								PZ antisense vs. CD19 antisense	53778	24886 to 82671	Yes	*	0.015
								18
								UTD vs. PZ sense	-59277	-186069 to 67514	No	ns	0.1984
								UTD vs. PZ antisense	-63496	-85870 to -41123	Yes	**	0.0067
								UTD vs. CD19 antisense	-368.6	-1230 to 493,1	No	ns	0.2293
								PZ sense vs. PZ antisense	-4219	-125384 to 116946	No	ns	0.9936
								PZ sense vs. CD19 antisense	58909	-67026 to 184843	No	ns	0.1982
								PZ antisense vs. CD19 antisense	63128	40943 to 85313	Yes	**	0.0066
								20
								UTD vs. PZ sense	-68329	-191935 to 55278	No	ns	0.1491
								UTD vs. PZ antisense	-70858	-91264 to -50452	Yes	**	0.004
								UTD vs. CD19 antisense	-217.1	-1076 to 642,2	No	ns	0.4775
								PZ sense vs. PZ antisense	-2529	-122502 to 117444	No	ns	0.9985
								PZ sense vs. CD19 antisense	68111	-54637 to 190859	No	ns	0.1481
								PZ antisense vs. CD19 antisense	70641	50483 to 90798	Yes	**	0.0039
								22
								UTD vs. PZ sense	-79921	-188361 to 28519	No	ns	0.0889
								UTD vs. PZ antisense	-77258	-91169 to -63347	Yes	***	0.0004
								UTD vs. CD19 antisense	-217.3	-1646 to 1211	No	ns	0.745
								PZ sense vs. PZ antisense	2664	-91928 to 97255	No	ns	0.9966
								PZ sense vs. CD19 antisense	79704	-27314 to 186722	No	ns	0.0872
								PZ antisense vs. CD19 antisense	77040	64532 to 89549	Yes	***	0.0001
								24
								UTD vs. PZ sense	-83473	-167582 to 635,5	No	ns	0.0507
								UTD vs. PZ antisense	-78091	-102299 to -53883	Yes	**	0.0049
								UTD vs. CD19 antisense	-360.6	-2286 to 1565	No	ns	0.6418
								PZ sense vs. PZ antisense	5382	-54711 to 65475	No	ns	0.9173
								PZ sense vs. CD19 antisense	83113	699,2 to 165526	Yes	*	0.0492
								PZ antisense vs. CD19 antisense	77731	55298 to 100163	Yes	**	0.004
								Test details	Mean 1	Mean 2	Mean Diff,	SE of diff,	N1	N2	q	DF
								0
								UTD vs. PZ sense	874.1	2111	-1237	908	3	3	1.927	2
								UTD vs. PZ antisense	874.1	1590	-716.1	1128	3	3	0.898	2
								UTD vs. CD19 antisense	874.1	1223	-349.1	328.8	3	3	1.502	2
								PZ sense vs. PZ antisense	2111	1590	521.3	220.2	3	3	3.347	2
								PZ sense vs. CD19 antisense	2111	1223	888.3	795	3	3	1.58	2
								PZ antisense vs. CD19 antisense	1590	1223	367	1008	3	3	0.5148	2
								2
								UTD vs. PZ sense	977.3	938.8	38.56	534.1	3	3	0.1021	2
								UTD vs. PZ antisense	977.3	478.3	499	431.5	3	3	1.635	2
								UTD vs. CD19 antisense	977.3	621.7	355.6	91.9	3	3	5.472	2
								PZ sense vs. PZ antisense	938.8	478.3	460.5	158.3	3	3	4.113	2
								PZ sense vs. CD19 antisense	938.8	621.7	317.1	445.2	3	3	1.007	2
								PZ antisense vs. CD19 antisense	478.3	621.7	-143.4	353	3	3	0.5745	2
								4
								UTD vs. PZ sense	541.8	2452	-1910	1505	3	3	1.795	2
								UTD vs. PZ antisense	541.8	1220	-678.1	558.8	3	3	1.716	2
								UTD vs. CD19 antisense	541.8	519.2	22.57	58.83	3	3	0.5425	2
								PZ sense vs. PZ antisense	2452	1220	1232	952.2	3	3	1.83	2
								PZ sense vs. CD19 antisense	2452	519.2	1933	1450	3	3	1.885	2
								PZ antisense vs. CD19 antisense	1220	519.2	700.6	507.8	3	3	1.951	2
								6
								UTD vs. PZ sense	449.6	6896	-6446	3465	3	3	2.631	2
								UTD vs. PZ antisense	449.6	4159	-3709	1006	3	3	5.215	2
								UTD vs. CD19 antisense	449.6	518.3	-68.74	190.5	3	3	0.5103	2
								PZ sense vs. PZ antisense	6896	4159	2737	2530	3	3	1.53	2
								PZ sense vs. CD19 antisense	6896	518.3	6378	3312	3	3	2.723	2
								PZ antisense vs. CD19 antisense	4159	518.3	3640	906.9	3	3	5.677	2
								8
								UTD vs. PZ sense	420.3	11311	-10890	4837	3	3	3.184	2
								UTD vs. PZ antisense	420.3	8744	-8324	1636	3	3	7.194	2
								UTD vs. CD19 antisense	420.3	585.4	-165.1	117	3	3	1.995	2
								PZ sense vs. PZ antisense	11311	8744	2567	4349	3	3	0.8347	2
								PZ sense vs. CD19 antisense	11311	585.4	10725	4747	3	3	3.195	2
								PZ antisense vs. CD19 antisense	8744	585.4	8159	1665	3	3	6.929	2
								10
								UTD vs. PZ sense	469.7	17870	-17401	7554	3	3	3.258	2
								UTD vs. PZ antisense	469.7	17648	-17178	2761	3	3	8.8	2
								UTD vs. CD19 antisense	469.7	721	-251.3	174.8	3	3	2.033	2
								PZ sense vs. PZ antisense	17870	17648	222.6	7589	3	3	0.04148	2
								PZ sense vs. CD19 antisense	17870	721	17149	7409	3	3	3.274	2
								PZ antisense vs. CD19 antisense	17648	721	16927	2836	3	3	8.442	2
								12
								UTD vs. PZ sense	360.4	28000	-27639	11566	3	3	3.38	2
								UTD vs. PZ antisense	360.4	29279	-28918	3939	3	3	10.38	2
								UTD vs. CD19 antisense	360.4	674.7	-314.2	187.2	3	3	2.374	2
								PZ sense vs. PZ antisense	28000	29279	-1279	12426	3	3	0.1456	2
								PZ sense vs. CD19 antisense	28000	674.7	27325	11379	3	3	3.396	2
								PZ antisense vs. CD19 antisense	29279	674.7	28604	3954	3	3	10.23	2
								14
								UTD vs. PZ sense	396.7	39288	-38891	15102	3	3	3.642	2
								UTD vs. PZ antisense	396.7	42310	-41913	5006	3	3	11.84	2
								UTD vs. CD19 antisense	396.7	571.5	-174.8	242.2	3	3	1.021	2
								PZ sense vs. PZ antisense	39288	42310	-3022	15946	3	3	0.268	2
								PZ sense vs. CD19 antisense	39288	571.5	38716	14880	3	3	3.68	2
								PZ antisense vs. CD19 antisense	42310	571.5	41738	5108	3	3	11.55	2
								16
								UTD vs. PZ sense	326	48425	-48099	16012	3	3	4.248	2
								UTD vs. PZ antisense	326	54326	-54000	4134	3	3	18.47	2
								UTD vs. CD19 antisense	326	547.3	-221.3	155.1	3	3	2.018	2
								PZ sense vs. PZ antisense	48425	54326	-5900	16583	3	3	0.5032	2
								PZ sense vs. CD19 antisense	48425	547.3	47878	15860	3	3	4.269	2
								PZ antisense vs. CD19 antisense	54326	547.3	53778	4170	3	3	18.24	2
								18
								UTD vs. PZ sense	292.5	59570	-59277	18299	3	3	4.581	2
								UTD vs. PZ antisense	292.5	63789	-63496	3229	3	3	27.81	2
								UTD vs. CD19 antisense	292.5	661.1	-368.6	124.4	3	3	4.192	2
								PZ sense vs. PZ antisense	59570	63789	-4219	17487	3	3	0.3412	2
								PZ sense vs. CD19 antisense	59570	661.1	58909	18175	3	3	4.584	2
								PZ antisense vs. CD19 antisense	63789	661.1	63128	3202	3	3	27.88	2
								20
								UTD vs. PZ sense	299.4	68628	-68329	17839	3	3	5.417	2
								UTD vs. PZ antisense	299.4	71157	-70858	2945	3	3	34.03	2
								UTD vs. CD19 antisense	299.4	516.6	-217.1	124	3	3	2.476	2
								PZ sense vs. PZ antisense	68628	71157	-2529	17315	3	3	0.2066	2
								PZ sense vs. CD19 antisense	68628	516.6	68111	17715	3	3	5.437	2
								PZ antisense vs. CD19 antisense	71157	516.6	70641	2909	3	3	34.34	2
								22
								UTD vs. PZ sense	410.4	80332	-79921	15650	3	3	7.222	2
								UTD vs. PZ antisense	410.4	77668	-77258	2008	3	3	54.42	2
								UTD vs. CD19 antisense	410.4	627.7	-217.3	206.2	3	3	1.491	2
								PZ sense vs. PZ antisense	80332	77668	2664	13652	3	3	0.2759	2
								PZ sense vs. CD19 antisense	80332	627.7	79704	15445	3	3	7.298	2
								PZ antisense vs. CD19 antisense	77668	627.7	77040	1805	3	3	60.35	2
								24
								UTD vs. PZ sense	313.4	83787	-83473	12139	3	3	9.725	2
								UTD vs. PZ antisense	313.4	78405	-78091	3494	3	3	31.61	2
								UTD vs. CD19 antisense	313.4	674	-360.6	277.9	3	3	1.835	2
								PZ sense vs. PZ antisense	83787	78405	5382	8673	3	3	0.8776	2
								PZ sense vs. CD19 antisense	83787	674	83113	11894	3	3	9.882	2
								PZ antisense vs. CD19 antisense	78405	674	77731	3238	3	3	33.95	2
panel c right
		UTD			PZ sense			PZ antisense			CD19 antisense
0		3702.27	6936.22	7017.47	7996.67	10163.8	6866.2	6212.36	8688.41	8472.53	6578.55	7126.96	7595.47
2		4767.94	5995.52	5400.88	6982.84	8273.48	7363.34	7133.53	8481.43	7241.86	6261.69	7207.43	5912.14
4		4806.24	4611.25	4101.34	7682.9	6836.21	6980.91	6634.45	6947.83	5192.93	6201.73	6631.17	5209.95
6		4099.02	3180.75	3395.28	6246.02	6624.2	4877.62	5726.25	6733.3	4859.05	9409.56	9127.91	6187.6
8		3725.29	3617.16	2818.83	5905.18	7121.15	5140.31	6435.6	7312.66	5200.67	14348.7	12755.3	8019.11
10		3389.67	3297.59	2914.58	6507.94	6728.27	5124.45	6193.41	7371.47	5656.8	24049.2	21304.7	13233.3
12		2884.01	2945.53	3057.92	6109.45	7631.06	4733.12	5426.03	7965.91	5723.15	39900.2	33389.1	20775.4
14		2923.28	2986.93	3009.36	5923.17	7274.36	4268.28	6262.85	9637.43	6522.06	58770.5	52753.7	34412.2
16		3245.94	3012.85	2804.32	6270.01	7740.55	3845.03	6369.44	9785.03	5616.57	75627	72131.3	49138.1
18		2320.33	2913.8	3396.44	6325.34	6692.29	4237.33	5744.43	9571.67	5323.89	89960.4	93262.7	71556.2
20		2084.33	2600.04	2629.25	5539.58	6473.51	4593.07	5683.11	10006.7	5379.79	102945	114984	89559.4
22		2693.48	2852.1	3308.62	5982.17	6665.4	4845.12	7627.19	11784.1	6948.8	122859	140395	122960
24		2798.32	2729.84	2721.72	6819.96	6317.02	4864.47	7815.6	11841.7	6751.49	128740	148336	136860
Table Analyzed	Incucyte CD19 antisense LUC+ 24h							Within each row, compare columns (simple effects within rows)
Two-way RM ANOVA	Matching: Both factors							Number of families	13
Assume sphericity?	No							Number of comparisons per family	6
Alpha	0.05							Alpha	0.05
Source of Variation	% of total variation	P value	P value summary	Significant?	Geisser-Greenhouse's epsilon			Tukey's multiple comparisons test	Mean Diff,	95,00% CI of diff,	Significant?	Summary	Adjusted P Value
Row Factor	14.2	0.0004	***	Yes	0.1569
Column Factor	40.58	0.0039	**	Yes	0.3506			0
Row Factor x Column Factor	43.76	0.0003	***	Yes	0.05059			UTD vs. PZ sense	-2457	-11741 to 6828	No	ns	0.4523
Subject x Row Factor	0.2266							UTD vs. PZ antisense	-1906	-4082 to 270,6	No	ns	0.0644
Subject x Column Factor	0.3904							UTD vs. CD19 antisense	-1215	-7022 to 4592	No	ns	0.5819
Subject	0.3033							PZ sense vs. PZ antisense	551.1	-6949 to 8051	No	ns	0.9497
								PZ sense vs. CD19 antisense	1242	-6316 to 8800	No	ns	0.7086
ANOVA table	SS	DF	MS	F (DFn, DFd)	P value			PZ antisense vs. CD19 antisense	690.8	-3219 to 4600	No	ns	0.6722
Row Factor	20829221869	12	1735768489	F (1,883, 3,767) = 125,3	P=0,0004
Column Factor	59552367224	3	19850789075	F (1,052, 2,103) = 207,9	P=0,0039			2
Row Factor x Column Factor	64207034048	36	1783528724	F (1,821, 3,642) = 161,2	P=0,0003			UTD vs. PZ sense	-2152	-2820 to -1484	Yes	**	0.005
Subject x Row Factor	332541683	24	13855903					UTD vs. PZ antisense	-2231	-3603 to -858,9	Yes	*	0.0195
Subject x Column Factor	572875063	6	95479177					UTD vs. CD19 antisense	-1072	-3096 to 951,5	No	ns	0.1605
Subject	445080286	2	222540143					PZ sense vs. PZ antisense	-79.05	-783,2 to 625,1	No	ns	0.8607
Residual	796711793	72	11065442					PZ sense vs. CD19 antisense	1079	-381,5 to 2540	No	ns	0.0884
								PZ antisense vs. CD19 antisense	1159	159,1 to 2158	Yes	*	0.0376
Data summary
Number of columns (Column Factor)	4							4
Number of rows (Row Factor)	13							UTD vs. PZ sense	-2660	-4169 to -1152	Yes	*	0.0166
Number of subjects (Subject)	3							UTD vs. PZ antisense	-1752	-4256 to 752,0	No	ns	0.0978
Number of missing values	0							UTD vs. CD19 antisense	-1508	-3372 to 356,0	No	ns	0.0747
								PZ sense vs. PZ antisense	908.3	-2922 to 4739	No	ns	0.5125
								PZ sense vs. CD19 antisense	1152	-2180 to 4485	No	ns	0.3174
								PZ antisense vs. CD19 antisense	244.1	-689,9 to 1178	No	ns	0.459
								6
								UTD vs. PZ sense	-2358	-6348 to 1632	No	ns	0.1326
								UTD vs. PZ antisense	-2215	-6862 to 2433	No	ns	0.1922
								UTD vs. CD19 antisense	-4683	-11357 to 1991	No	ns	0.0973
								PZ sense vs. PZ antisense	143.1	-1187 to 1473	No	ns	0.8732
								PZ sense vs. CD19 antisense	-2326	-6084 to 1433	No	ns	0.1222
								PZ antisense vs. CD19 antisense	-2469	-7186 to 2248	No	ns	0.1639
								8
								UTD vs. PZ sense	-2668	-5577 to 240,1	No	ns	0.0589
								UTD vs. PZ antisense	-2929	-5664 to -194,4	Yes	*	0.0438
								UTD vs. CD19 antisense	-8321	-19532 to 2890	No	ns	0.0877
								PZ sense vs. PZ antisense	-260.8	-1231 to 709,6	No	ns	0.444
								PZ sense vs. CD19 antisense	-5652	-16783 to 5479	No	ns	0.1726
								PZ antisense vs. CD19 antisense	-5391	-15583 to 4801	No	ns	0.161
								10
								UTD vs. PZ sense	-2920	-5457 to -382,6	Yes	*	0.0382
								UTD vs. PZ antisense	-3207	-6214 to -199,5	Yes	*	0.0442
								UTD vs. CD19 antisense	-16328	-37814 to 5157	No	ns	0.0839
								PZ sense vs. PZ antisense	-287	-2383 to 1809	No	ns	0.7902
								PZ sense vs. CD19 antisense	-13409	-32704 to 5887	No	ns	0.099
								PZ antisense vs. CD19 antisense	-13122	-33874 to 7630	No	ns	0.1175
								12
								UTD vs. PZ sense	-3195	-9218 to 2827	No	ns	0.1601
								UTD vs. PZ antisense	-3409	-8997 to 2178	No	ns	0.1253
								UTD vs. CD19 antisense	-28392	-67643 to 10858	No	ns	0.092
								PZ sense vs. PZ antisense	-213.8	-3587 to 3160	No	ns	0.9659
								PZ sense vs. CD19 antisense	-25197	-60751 to 10357	No	ns	0.0955
								PZ antisense vs. CD19 antisense	-24983	-63861 to 13895	No	ns	0.1141
								14
								UTD vs. PZ sense	-2849	-8929 to 3232	No	ns	0.1977
								UTD vs. PZ antisense	-4501	-11956 to 2954	No	ns	0.1277
								UTD vs. CD19 antisense	-45672	-96583 to 5238	No	ns	0.0615
								PZ sense vs. PZ antisense	-1652	-6205 to 2900	No	ns	0.2956
								PZ sense vs. CD19 antisense	-42824	-89158 to 3511	No	ns	0.0581
								PZ antisense vs. CD19 antisense	-41171	-90871 to 8528	No	ns	0.0715
								16
								UTD vs. PZ sense	-2931	-10313 to 4451	No	ns	0.2579
								UTD vs. PZ antisense	-4236	-13045 to 4573	No	ns	0.1893
								UTD vs. CD19 antisense	-62611	-119380 to -5842	Yes	*	0.0414
								PZ sense vs. PZ antisense	-1305	-5518 to 2908	No	ns	0.37
								PZ sense vs. CD19 antisense	-59680	-110505 to -8856	Yes	*	0.0367
								PZ antisense vs. CD19 antisense	-58375	-111659 to -5091	Yes	*	0.042
								18
								UTD vs. PZ sense	-2875	-9936 to 4186	No	ns	0.248
								UTD vs. PZ antisense	-4003	-13675 to 5669	No	ns	0.2417
								UTD vs. CD19 antisense	-82050	-130474 to -33625	Yes	*	0.018
								PZ sense vs. PZ antisense	-1128	-8051 to 5794	No	ns	0.7125
								PZ sense vs. CD19 antisense	-79175	-120667 to -37683	Yes	*	0.0143
								PZ antisense vs. CD19 antisense	-78046	-118990 to -37103	Yes	*	0.0143
								20
								UTD vs. PZ sense	-3098	-7113 to 918,2	No	ns	0.0817
								UTD vs. PZ antisense	-4585	-14506 to 5335	No	ns	0.2022
								UTD vs. CD19 antisense	-100058	-151047 to -49069	Yes	*	0.0135
								PZ sense vs. PZ antisense	-1488	-8690 to 5714	No	ns	0.5888
								PZ sense vs. CD19 antisense	-96961	-144079 to -49842	Yes	*	0.0124
								PZ antisense vs. CD19 antisense	-95473	-137532 to -53414	Yes	*	0.0103
								22
								UTD vs. PZ sense	-2880	-7649 to 1890	No	ns	0.1277
								UTD vs. PZ antisense	-5835	-16871 to 5201	No	ns	0.1611
								UTD vs. CD19 antisense	-125787	-166528 to -85045	Yes	**	0.0055
								PZ sense vs. PZ antisense	-2956	-10505 to 4593	No	ns	0.2636
								PZ sense vs. CD19 antisense	-122907	-160482 to -85332	Yes	**	0.0048
								PZ antisense vs. CD19 antisense	-119951	-149992 to -89911	Yes	**	0.0025
								24
								UTD vs. PZ sense	-3251	-7186 to 684,5	No	ns	0.0718
								UTD vs. PZ antisense	-6053	-16833 to 4727	No	ns	0.1451
								UTD vs. CD19 antisense	-135229	-174744 to -95714	Yes	**	0.0042
								PZ sense vs. PZ antisense	-2802	-12401 to 6796	No	ns	0.4002
								PZ sense vs. CD19 antisense	-131978	-172182 to -91775	Yes	**	0.0047
								PZ antisense vs. CD19 antisense	-129176	-160487 to -97865	Yes	**	0.0022
								Test details	Mean 1	Mean 2	Mean Diff,	SE of diff,	N1	N2	q	DF
								0
								UTD vs. PZ sense	5885	8342	-2457	1340	3	3	2.593	2
								UTD vs. PZ antisense	5885	7791	-1906	314.1	3	3	8.581	2
								UTD vs. CD19 antisense	5885	7100	-1215	838.1	3	3	2.05	2
								PZ sense vs. PZ antisense	8342	7791	551.1	1082	3	3	0.7201	2
								PZ sense vs. CD19 antisense	8342	7100	1242	1091	3	3	1.61	2
								PZ antisense vs. CD19 antisense	7791	7100	690.8	564.2	3	3	1.731	2
								2
								UTD vs. PZ sense	5388	7540	-2152	96.39	3	3	31.57	2
								UTD vs. PZ antisense	5388	7619	-2231	198	3	3	15.93	2
								UTD vs. CD19 antisense	5388	6460	-1072	292.1	3	3	5.192	2
								PZ sense vs. PZ antisense	7540	7619	-79.05	101.6	3	3	1.1	2
								PZ sense vs. CD19 antisense	7540	6460	1079	210.9	3	3	7.24	2
								PZ antisense vs. CD19 antisense	7619	6460	1159	144.2	3	3	11.36	2
								4
								UTD vs. PZ sense	4506	7167	-2660	217.7	3	3	17.28	2
								UTD vs. PZ antisense	4506	6258	-1752	361.4	3	3	6.856	2
								UTD vs. CD19 antisense	4506	6014	-1508	269	3	3	7.927	2
								PZ sense vs. PZ antisense	7167	6258	908.3	552.8	3	3	2.323	2
								PZ sense vs. CD19 antisense	7167	6014	1152	481	3	3	3.388	2
								PZ antisense vs. CD19 antisense	6258	6014	244.1	134.8	3	3	2.561	2
								6
								UTD vs. PZ sense	3558	5916	-2358	575.8	3	3	5.79	2
								UTD vs. PZ antisense	3558	5773	-2215	670.7	3	3	4.67	2
								UTD vs. CD19 antisense	3558	8242	-4683	963.2	3	3	6.876	2
								PZ sense vs. PZ antisense	5916	5773	143.1	191.9	3	3	1.054	2
								PZ sense vs. CD19 antisense	5916	8242	-2326	542.4	3	3	6.064	2
								PZ antisense vs. CD19 antisense	5773	8242	-2469	680.8	3	3	5.129	2
								8
								UTD vs. PZ sense	3387	6056	-2668	419.8	3	3	8.99	2
								UTD vs. PZ antisense	3387	6316	-2929	394.7	3	3	10.5	2
								UTD vs. CD19 antisense	3387	11708	-8321	1618	3	3	7.273	2
								PZ sense vs. PZ antisense	6056	6316	-260.8	140	3	3	2.633	2
								PZ sense vs. CD19 antisense	6056	11708	-5652	1606	3	3	4.976	2
								PZ antisense vs. CD19 antisense	6316	11708	-5391	1471	3	3	5.184	2
								10
								UTD vs. PZ sense	3201	6120	-2920	366.1	3	3	11.28	2
								UTD vs. PZ antisense	3201	6407	-3207	434	3	3	10.45	2
								UTD vs. CD19 antisense	3201	19529	-16328	3101	3	3	7.447	2
								PZ sense vs. PZ antisense	6120	6407	-287	302.5	3	3	1.342	2
								PZ sense vs. CD19 antisense	6120	19529	-13409	2785	3	3	6.81	2
								PZ antisense vs. CD19 antisense	6407	19529	-13122	2995	3	3	6.196	2
								12
								UTD vs. PZ sense	2962	6158	-3195	869.1	3	3	5.199	2
								UTD vs. PZ antisense	2962	6372	-3409	806.4	3	3	5.979	2
								UTD vs. CD19 antisense	2962	31355	-28392	5665	3	3	7.088	2
								PZ sense vs. PZ antisense	6158	6372	-213.8	486.9	3	3	0.6211	2
								PZ sense vs. CD19 antisense	6158	31355	-25197	5131	3	3	6.945	2
								PZ antisense vs. CD19 antisense	6372	31355	-24983	5611	3	3	6.297	2
								14
								UTD vs. PZ sense	2973	5822	-2849	877.5	3	3	4.591	2
								UTD vs. PZ antisense	2973	7474	-4501	1076	3	3	5.916	2
								UTD vs. CD19 antisense	2973	48646	-45672	7347	3	3	8.791	2
								PZ sense vs. PZ antisense	5822	7474	-1652	657	3	3	3.556	2
								PZ sense vs. CD19 antisense	5822	48646	-42824	6687	3	3	9.057	2
								PZ antisense vs. CD19 antisense	7474	48646	-41171	7173	3	3	8.118	2
								16
								UTD vs. PZ sense	3021	5952	-2931	1065	3	3	3.891	2
								UTD vs. PZ antisense	3021	7257	-4236	1271	3	3	4.712	2
								UTD vs. CD19 antisense	3021	65632	-62611	8193	3	3	10.81	2
								PZ sense vs. PZ antisense	5952	7257	-1305	608	3	3	3.036	2
								PZ sense vs. CD19 antisense	5952	65632	-59680	7335	3	3	11.51	2
								PZ antisense vs. CD19 antisense	7257	65632	-58375	7690	3	3	10.74	2
								18
								UTD vs. PZ sense	2877	5752	-2875	1019	3	3	3.99	2
								UTD vs. PZ antisense	2877	6880	-4003	1396	3	3	4.056	2
								UTD vs. CD19 antisense	2877	84926	-82050	6989	3	3	16.6	2
								PZ sense vs. PZ antisense	5752	6880	-1128	999.1	3	3	1.597	2
								PZ sense vs. CD19 antisense	5752	84926	-79175	5988	3	3	18.7	2
								PZ antisense vs. CD19 antisense	6880	84926	-78046	5909	3	3	18.68	2
								20
								UTD vs. PZ sense	2438	5535	-3098	579.6	3	3	7.558	2
								UTD vs. PZ antisense	2438	7023	-4585	1432	3	3	4.529	2
								UTD vs. CD19 antisense	2438	102496	-100058	7359	3	3	19.23	2
								PZ sense vs. PZ antisense	5535	7023	-1488	1039	3	3	2.024	2
								PZ sense vs. CD19 antisense	5535	102496	-96961	6800	3	3	20.16	2
								PZ antisense vs. CD19 antisense	7023	102496	-95473	6070	3	3	22.24	2
								22
								UTD vs. PZ sense	2951	5831	-2880	688.4	3	3	5.916	2
								UTD vs. PZ antisense	2951	8787	-5835	1593	3	3	5.181	2
								UTD vs. CD19 antisense	2951	128738	-125787	5880	3	3	30.25	2
								PZ sense vs. PZ antisense	5831	8787	-2956	1090	3	3	3.837	2
								PZ sense vs. CD19 antisense	5831	128738	-122907	5423	3	3	32.05	2
								PZ antisense vs. CD19 antisense	8787	128738	-119951	4335	3	3	39.13	2
								24
								UTD vs. PZ sense	2750	6000	-3251	567.9	3	3	8.094	2
								UTD vs. PZ antisense	2750	8803	-6053	1556	3	3	5.502	2
								UTD vs. CD19 antisense	2750	137979	-135229	5703	3	3	33.53	2
								PZ sense vs. PZ antisense	6000	8803	-2802	1385	3	3	2.861	2
								PZ sense vs. CD19 antisense	6000	137979	-131978	5802	3	3	32.17	2
								PZ antisense vs. CD19 antisense	8803	137979	-129176	4519	3	3	40.43	2
panel d left
	UTD				PZ1-LUC sense				PZ1-LUC antisense				CD19-LUC antisense				Tumor alone
	303	252	235		494	609	386		945	4473	1350		347	439	381		196	197	206	223
Table Analyzed	Luminescence data 16062022
Data sets analyzed	A-E						Number of families	1
							Number of comparisons per family	10
ANOVA summary							Alpha	0.05
F	3.389
P value	0.0487						Tukey's multiple comparisons test	Mean Diff,	95,00% CI of diff,	Significant?	Summary	Adjusted P Value
P value summary	*						UTD vs. PZ1-LUC sense	-233	-2411 to 1945	No	ns	0.9964	A-B
Significant diff. among means (P < 0.05)?	Yes						UTD vs. PZ1-LUC antisense	-1993	-4171 to 185,8	No	ns	0.0782	A-C
R squared	0.552						UTD vs. CD19-LUC antisense	-125.7	-2304 to 2053	No	ns	0.9997	A-D
							UTD vs. Tumor alone	57.83	-1980 to 2096	No	ns	>0,9999	A-E
Brown-Forsythe test							PZ1-LUC sense vs. PZ1-LUC antisense	-1760	-3938 to 418,8	No	ns	0.1349	B-C
F (DFn, DFd)	1,521 (4, 11)						PZ1-LUC sense vs. CD19-LUC antisense	107.3	-2071 to 2286	No	ns	0.9998	B-D
P value	0.2628						PZ1-LUC sense vs. Tumor alone	290.8	-1747 to 2329	No	ns	0.9894	B-E
P value summary	ns						PZ1-LUC antisense vs. CD19-LUC antisense	1867	-311,5 to 4045	No	ns	0.1052	C-D
Are SDs significantly different (P < 0.05)?	No						PZ1-LUC antisense vs. Tumor alone	2051	12,74 to 4088	Yes	*	0.0484	C-E
							CD19-LUC antisense vs. Tumor alone	183.5	-1854 to 2221	No	ns	0.9982	D-E
Bartlett's test
Bartlett's statistic (corrected)							Test details	Mean 1	Mean 2	Mean Diff,	SE of diff,	n1	n2	q	DF
P value							UTD vs. PZ1-LUC sense	263.3	496.3	-233	673.6	3	3	0.4892	11
P value summary							UTD vs. PZ1-LUC antisense	263.3	2256	-1993	673.6	3	3	4.184	11
Are SDs significantly different (P < 0.05)?							UTD vs. CD19-LUC antisense	263.3	389	-125.7	673.6	3	3	0.2638	11
							UTD vs. Tumor alone	263.3	205.5	57.83	630.1	3	4	0.1298	11
ANOVA table	SS	DF	MS	F (DFn, DFd)	P value		PZ1-LUC sense vs. PZ1-LUC antisense	496.3	2256	-1760	673.6	3	3	3.694	11
Treatment (between columns)	9226485	4	2306621	F (4, 11) = 3,389	P=0,0487		PZ1-LUC sense vs. CD19-LUC antisense	496.3	389	107.3	673.6	3	3	0.2253	11
Residual (within columns)	7486820	11	680620				PZ1-LUC sense vs. Tumor alone	496.3	205.5	290.8	630.1	3	4	0.6528	11
Total	16713305	15					PZ1-LUC antisense vs. CD19-LUC antisense	2256	389	1867	673.6	3	3	3.92	11
							PZ1-LUC antisense vs. Tumor alone	2256	205.5	2051	630.1	3	4	4.602	11
Data summary							CD19-LUC antisense vs. Tumor alone	389	205.5	183.5	630.1	3	4	0.4119	11
Number of treatments (columns)	5
Number of values (total)	16
panel d right
	UTD				PZ1-LUC sense				PZ1-LUC antisense				CD19-LUC antisense				Tumor alone
	719	698	568		690	766	677		787	933	759		1466	2366	1565		707	767	702	723
Table Analyzed	Luminescence data 16062022 PC3 CD19						Number of families	1
Data sets analyzed	A-E						Number of comparisons per family	10
							Alpha	0.05
ANOVA summary
F	14.8						Tukey's multiple comparisons test	Mean Diff,	95,00% CI of diff,	Significant?	Summary	Adjusted P Value
P value	0.0002						UTD vs. PZ1-LUC sense	-49.33	-626,3 to 527,7	No	ns	0.9985	A-B
P value summary	***						UTD vs. PZ1-LUC antisense	-164.7	-741,7 to 412,3	No	ns	0.8822	A-C
Significant diff. among means (P < 0.05)?	Yes						UTD vs. CD19-LUC antisense	-1137	-1714 to -560,3	Yes	***	0.0004	A-D
R squared	0.8433						UTD vs. Tumor alone	-63.08	-602,8 to 476,6	No	ns	0.995	A-E
							PZ1-LUC sense vs. PZ1-LUC antisense	-115.3	-692,3 to 461,7	No	ns	0.9638	B-C
Brown-Forsythe test							PZ1-LUC sense vs. CD19-LUC antisense	-1088	-1665 to -511,0	Yes	***	0.0006	B-D
F (DFn, DFd)	1,149 (4, 11)						PZ1-LUC sense vs. Tumor alone	-13.75	-553,5 to 526,0	No	ns	>0,9999	B-E
P value	0.3843						PZ1-LUC antisense vs. CD19-LUC antisense	-972.7	-1550 to -395,7	Yes	**	0.0015	C-D
P value summary	ns						PZ1-LUC antisense vs. Tumor alone	101.6	-438,1 to 641,3	No	ns	0.9707	C-E
Are SDs significantly different (P < 0.05)?	No						CD19-LUC antisense vs. Tumor alone	1074	534,5 to 1614	Yes	***	0.0004	D-E
Bartlett's test							Test details	Mean 1	Mean 2	Mean Diff,	SE of diff,	n1	n2	q	DF
Bartlett's statistic (corrected)							UTD vs. PZ1-LUC sense	661.7	711	-49.33	178.4	3	3	0.391	11
P value							UTD vs. PZ1-LUC antisense	661.7	826.3	-164.7	178.4	3	3	1.305	11
P value summary							UTD vs. CD19-LUC antisense	661.7	1799	-1137	178.4	3	3	9.015	11
Are SDs significantly different (P < 0.05)?							UTD vs. Tumor alone	661.7	724.8	-63.08	166.9	3	4	0.5346	11
							PZ1-LUC sense vs. PZ1-LUC antisense	711	826.3	-115.3	178.4	3	3	0.9142	11
ANOVA table	SS	DF	MS	F (DFn, DFd)	P value		PZ1-LUC sense vs. CD19-LUC antisense	711	1799	-1088	178.4	3	3	8.624	11
Treatment (between columns)	2826114	4	706529	F (4, 11) = 14,80	P=0,0002		PZ1-LUC sense vs. Tumor alone	711	724.8	-13.75	166.9	3	4	0.1165	11
Residual (within columns)	525216	11	47747				PZ1-LUC antisense vs. CD19-LUC antisense	826.3	1799	-972.7	178.4	3	3	7.71	11
Total	3351330	15					PZ1-LUC antisense vs. Tumor alone	826.3	724.8	101.6	166.9	3	4	0.8608	11
							CD19-LUC antisense vs. Tumor alone	1799	724.8	1074	166.9	3	4	9.103	11
Data summary
Number of treatments (columns)	5
Number of values (total)	16
panel f left
		UTD			PZ1 sense			PZ1 antisense
0		124422	106916	79465.6	17629.7	12426.9	14814.5	11074.3	12497.7	10883
2		47783.8	44407.9	26194.5	28604.5	8547.2	9452.5	25921.9	21522.3	9405.89
4		58004.5	50482	35525.7	143965	47654.8	65530.9	119866	145040	76379.5
6		78723.4	62908.2	49456.3	278901	175228	192863	236626	335749	204997
8		101249	83846.1	65866	400255	297008	309824	359247	460065	327801
10		107097	92569.7	75382.3	485387	397882	389875	459433	510763	410859
12		112130	102380	71738.6	529678	466858	435183	519785	504408	463461
14		108147	101884	68542.8	526408	496015	459887	535356	477532	481866
16		94306.1	98479.4	61050.4	493157	488031	436714	529615	441106	469300
Table Analyzed	Green Area (Casp7-3) Pz1 vs PC3PiP 16h							Within each row, compare columns (simple effects within rows)
Two-way RM ANOVA	Matching: Both factors							Number of families	9
Assume sphericity?	No							Number of comparisons per family	3
Alpha	0.05							Alpha	0.05
Source of Variation	% of total variation	P value	P value summary	Significant?	Geisser-Greenhouse's epsilon			Tukey's multiple comparisons test	Mean Diff,	95,00% CI of diff,	Significant?	Summary	Adjusted P Value
Row Factor	48.6	<0,0001	****	Yes	0.2072
Column Factor	28.39	0.0046	**	Yes	0.5615			0
Row Factor x Column Factor	20.53	0.014	*	Yes	0.07354			UTD vs. PZ1 sense	88644	14943 to 162346	Yes	*	0.0351
Subject x Row Factor	0.1632							UTD vs. PZ1 antisense	92116	15691 to 168542	Yes	*	0.035
Subject x Column Factor	0.4152							PZ1 sense vs. PZ1 antisense	3472	-7877 to 14821	No	ns	0.3594
Subject	0.9731
								2
ANOVA table	SS	DF	MS	F (DFn, DFd)	P value			UTD vs. PZ1 sense	23927	-11465 to 59319	No	ns	0.1032
Row Factor	1419442226936	8	177430278367	F (1,658, 3,315) = 595,6	P<0,0001			UTD vs. PZ1 antisense	20512	9408 to 31616	Yes	*	0.0152
Column Factor	829190439200	2	414595219600	F (1,123, 2,246) = 136,8	P=0,0046			PZ1 sense vs. PZ1 antisense	-3415	-31927 to 25097	No	ns	0.7849
Row Factor x Column Factor	599534879723	16	37470929983	F (1,177, 2,353) = 44,21	P=0,0140
Subject x Row Factor	4766122674	16	297882667					4
Subject x Column Factor	12125665704	4	3031416426					UTD vs. PZ1 sense	-37713	-190394 to 114969	No	ns	0.4624
Subject	28421070610	2	14210535305					UTD vs. PZ1 antisense	-65758	-157800 to 26284	No	ns	0.0935
Residual	27123314948	32	847603592					PZ1 sense vs. PZ1 antisense	-28045	-240748 to 184658	No	ns	0.7508
Data summary								6
Number of columns (Column Factor)	3							UTD vs. PZ1 sense	-151968	-303486 to -450,0	Yes	*	0.0497
Number of rows (Row Factor)	9							UTD vs. PZ1 antisense	-195428	-423473 to 32617	No	ns	0.0669
Number of subjects (Subject)	3							PZ1 sense vs. PZ1 antisense	-43460	-400448 to 313528	No	ns	0.7794
Number of missing values	0
								8
								UTD vs. PZ1 sense	-252042	-399950 to -104134	Yes	*	0.0178
								UTD vs. PZ1 antisense	-298717	-527087 to -70348	Yes	*	0.0298
								PZ1 sense vs. PZ1 antisense	-46675	-403837 to 310486	No	ns	0.7541
								10
								UTD vs. PZ1 sense	-332699	-467887 to -197510	Yes	**	0.0086
								UTD vs. PZ1 antisense	-368669	-517327 to -220010	Yes	**	0.0085
								PZ1 sense vs. PZ1 antisense	-35970	-276150 to 204209	No	ns	0.7002
								12
								UTD vs. PZ1 sense	-381824	-487062 to -276585	Yes	**	0.0036
								UTD vs. PZ1 antisense	-400468	-427949 to -372987	Yes	****	<0,0001
								PZ1 sense vs. PZ1 antisense	-18644	-104166 to 66877	No	ns	0.5246
								14
								UTD vs. PZ1 sense	-401245	-451585 to -350905	Yes	****	<0,0001
								UTD vs. PZ1 antisense	-405393	-496129 to -314658	Yes	**	0.0018
								PZ1 sense vs. PZ1 antisense	-4148	-74392 to 66096	No	ns	0.9375
								16
								UTD vs. PZ1 sense	-388022	-427709 to -348334	Yes	****	<0,0001
								UTD vs. PZ1 antisense	-395395	-557486 to -233304	Yes	**	0.0088
								PZ1 sense vs. PZ1 antisense	-7373	-167436 to 152690	No	ns	0.961
								Test details	Mean 1	Mean 2	Mean Diff,	SE of diff,	N1	N2	q	DF
								0
								UTD vs. PZ1 sense	103601	14957	88644	12511	3	3	10.02	2
								UTD vs. PZ1 antisense	103601	11485	92116	12974	3	3	10.04	2
								PZ1 sense vs. PZ1 antisense	14957	11485	3472	1927	3	3	2.549	2
								2
								UTD vs. PZ1 sense	39462	15535	23927	6008	3	3	5.632	2
								UTD vs. PZ1 antisense	39462	18950	20512	1885	3	3	15.39	2
								PZ1 sense vs. PZ1 antisense	15535	18950	-3415	4840	3	3	0.9979	2
								4
								UTD vs. PZ1 sense	48004	85717	-37713	25919	3	3	2.058	2
								UTD vs. PZ1 antisense	48004	113762	-65758	15625	3	3	5.952	2
								PZ1 sense vs. PZ1 antisense	85717	113762	-28045	36108	3	3	1.098	2
								6
								UTD vs. PZ1 sense	63696	215664	-151968	25721	3	3	8.356	2
								UTD vs. PZ1 antisense	63696	259124	-195428	38712	3	3	7.139	2
								PZ1 sense vs. PZ1 antisense	215664	259124	-43460	60601	3	3	1.014	2
								8
								UTD vs. PZ1 sense	83654	335696	-252042	25108	3	3	14.2	2
								UTD vs. PZ1 antisense	83654	382371	-298717	38768	3	3	10.9	2
								PZ1 sense vs. PZ1 antisense	335696	382371	-46675	60631	3	3	1.089	2
								10
								UTD vs. PZ1 sense	91683	424381	-332699	22949	3	3	20.5	2
								UTD vs. PZ1 antisense	91683	460352	-368669	25236	3	3	20.66	2
								PZ1 sense vs. PZ1 antisense	424381	460352	-35970	40772	3	3	1.248	2
								12
								UTD vs. PZ1 sense	95416	477240	-381824	17865	3	3	30.23	2
								UTD vs. PZ1 antisense	95416	495884	-400468	4665	3	3	121.4	2
								PZ1 sense vs. PZ1 antisense	477240	495884	-18644	14518	3	3	1.816	2
								14
								UTD vs. PZ1 sense	92858	494103	-401245	8546	3	3	66.4	2
								UTD vs. PZ1 antisense	92858	498251	-405393	15403	3	3	37.22	2
								PZ1 sense vs. PZ1 antisense	494103	498251	-4148	11924	3	3	0.492	2
								16
								UTD vs. PZ1 sense	84612	472634	-388022	6737	3	3	81.45	2
								UTD vs. PZ1 antisense	84612	480007	-395395	27516	3	3	20.32	2
								PZ1 sense vs. PZ1 antisense	472634	480007	-7373	27172	3	3	0.3837	2
panel f right
		UTD			PZ1 sense			PZ1 antisense
0		40.2358	51.0685	2618.23	49.9078	50.2947	56.8717	6052.39	1560.49	1846.2
2		46.4259	49.5209	2277	70.606	56.0979	56.4848	7615.39	3010.14	3024.84
4		37.1407	51.0685	2307.37	213.946	91.4977	126.704	17545.9	15819.8	12039.2
6		47.9734	51.0685	2810.31	271.205	157.268	162.104	26113.2	27403.7	20685.2
8		47.9734	51.0685	2898.14	311.247	176.805	209.69	31349.3	35014.6	26328.9
10		53.0029	51.0685	2854.8	320.919	169.648	207.949	34459.4	39704.8	29396.3
12		50.6816	51.0685	2886.53	363.089	191.12	291.903	36778.4	43236	31762.7
14		45.2652	51.4554	2614.55	381.466	204.661	304.863	38817.1	46427.4	33248.3
16		47.9734	51.0685	2764.86	386.882	213.946	280.296	41904.2	49006.4	34567
Table Analyzed	Red Area (mCherry NFAT) Pz1 vs PC3PiP 16h							Within each row, compare columns (simple effects within rows)
Two-way RM ANOVA	Matching: Both factors							Number of families	9
Assume sphericity?	No							Number of comparisons per family	3
Alpha	0.05							Alpha	0.05
Source of Variation	% of total variation	P value	P value summary	Significant?	Geisser-Greenhouse's epsilon			Tukey's multiple comparisons test	Mean Diff,	95,00% CI of diff,	Significant?	Summary	Adjusted P Value
Row Factor	10.46	0.0113	*	Yes	0.1293
Column Factor	66.57	0.0115	*	Yes	0.506			0
Row Factor x Column Factor	20.3	0.0129	*	Yes	0.06402			UTD vs. PZ1 sense	850.8	-4187 to 5889	No	ns	0.6476
Subject x Row Factor	0.2678							UTD vs. PZ1 antisense	-2250	-13991 to 9491	No	ns	0.5881
Subject x Column Factor	1.619							PZ1 sense vs. PZ1 antisense	-3101	-11661 to 5459	No	ns	0.286
Subject	0.2133
								2
ANOVA table	SS	DF	MS	F (DFn, DFd)	P value			UTD vs. PZ1 sense	729.9	-3661 to 5120	No	ns	0.6547
Row Factor	1792610606	8	224076326	F (1,035, 2,069) = 78,11	P=0,0113			UTD vs. PZ1 antisense	-3759	-15595 to 8076	No	ns	0.3424
Column Factor	11410080885	2	5705040442	F (1,012, 2,024) = 82,24	P=0,0115			PZ1 sense vs. PZ1 antisense	-4489	-13489 to 4511	No	ns	0.1745
Row Factor x Column Factor	3478958760	16	217434923	F (1,024, 2,049) = 70,39	P=0,0129
Subject x Row Factor	45898606	16	2868663					4
Subject x Column Factor	277478066	4	69369517					UTD vs. PZ1 sense	654.5	-3847 to 5156	No	ns	0.7125
Subject	36555816	2	18277908					UTD vs. PZ1 antisense	-14336	-28218 to -455,1	Yes	*	0.047
Residual	98844738	32	3088898					PZ1 sense vs. PZ1 antisense	-14991	-24459 to -5523	Yes	*	0.0206
Data summary								6
Number of columns (Column Factor)	3							UTD vs. PZ1 sense	772.9	-4754 to 6300	No	ns	0.7281
Number of rows (Row Factor)	9							UTD vs. PZ1 antisense	-23764	-41248 to -6280	Yes	*	0.0277
Number of subjects (Subject)	3							PZ1 sense vs. PZ1 antisense	-24537	-36599 to -12476	Yes	*	0.0126
Number of missing values	0
								8
								UTD vs. PZ1 sense	766.5	-4899 to 6432	No	ns	0.741
								UTD vs. PZ1 antisense	-29899	-49941 to -9856	Yes	*	0.0231
								PZ1 sense vs. PZ1 antisense	-30665	-45532 to -15798	Yes	*	0.0122
								10
								UTD vs. PZ1 sense	753.5	-4829 to 6336	No	ns	0.7419
								UTD vs. PZ1 antisense	-33534	-55979 to -11089	Yes	*	0.023
								PZ1 sense vs. PZ1 antisense	-34287	-51888 to -16687	Yes	*	0.0137
								12
								UTD vs. PZ1 sense	714.1	-4833 to 6261	No	ns	0.7596
								UTD vs. PZ1 antisense	-36263	-60634 to -11892	Yes	*	0.0232
								PZ1 sense vs. PZ1 antisense	-36977	-56728 to -17226	Yes	*	0.0148
								14
								UTD vs. PZ1 sense	606.8	-4419 to 5632	No	ns	0.7822
								UTD vs. PZ1 antisense	-38594	-65369 to -11819	Yes	*	0.0247
								PZ1 sense vs. PZ1 antisense	-39201	-61894 to -16507	Yes	*	0.0173
								16
								UTD vs. PZ1 sense	660.9	-4719 to 6041	No	ns	0.7762
								UTD vs. PZ1 antisense	-40871	-70184 to -11558	Yes	*	0.0264
								PZ1 sense vs. PZ1 antisense	-41532	-66199 to -16865	Yes	*	0.0182
								Test details	Mean 1	Mean 2	Mean Diff,	SE of diff,	N1	N2	q	DF
								0
								UTD vs. PZ1 sense	903.2	52.36	850.8	855.3	3	3	1.407	2
								UTD vs. PZ1 antisense	903.2	3153	-2250	1993	3	3	1.596	2
								PZ1 sense vs. PZ1 antisense	52.36	3153	-3101	1453	3	3	3.018	2
								2
								UTD vs. PZ1 sense	791	61.06	729.9	745.3	3	3	1.385	2
								UTD vs. PZ1 antisense	791	4550	-3759	2009	3	3	2.646	2
								PZ1 sense vs. PZ1 antisense	61.06	4550	-4489	1528	3	3	4.155	2
								4
								UTD vs. PZ1 sense	798.5	144	654.5	764.1	3	3	1.211	2
								UTD vs. PZ1 antisense	798.5	15135	-14336	2356	3	3	8.604	2
								PZ1 sense vs. PZ1 antisense	144	15135	-14991	1607	3	3	13.19	2
								6
								UTD vs. PZ1 sense	969.8	196.9	772.9	938.3	3	3	1.165	2
								UTD vs. PZ1 antisense	969.8	24734	-23764	2968	3	3	11.32	2
								PZ1 sense vs. PZ1 antisense	196.9	24734	-24537	2048	3	3	16.95	2
								8
								UTD vs. PZ1 sense	999.1	232.6	766.5	961.8	3	3	1.127	2
								UTD vs. PZ1 antisense	999.1	30898	-29899	3402	3	3	12.43	2
								PZ1 sense vs. PZ1 antisense	232.6	30898	-30665	2524	3	3	17.18	2
								10
								UTD vs. PZ1 sense	986.3	232.8	753.5	947.7	3	3	1.124	2
								UTD vs. PZ1 antisense	986.3	34520	-33534	3810	3	3	12.45	2
								PZ1 sense vs. PZ1 antisense	232.8	34520	-34287	2988	3	3	16.23	2
								12
								UTD vs. PZ1 sense	996.1	282	714.1	941.6	3	3	1.072	2
								UTD vs. PZ1 antisense	996.1	37259	-36263	4137	3	3	12.4	2
								PZ1 sense vs. PZ1 antisense	282	37259	-36977	3353	3	3	15.6	2
								14
								UTD vs. PZ1 sense	903.8	297	606.8	853.1	3	3	1.006	2
								UTD vs. PZ1 antisense	903.8	39498	-38594	4545	3	3	12.01	2
								PZ1 sense vs. PZ1 antisense	297	39498	-39201	3852	3	3	14.39	2
								16
								UTD vs. PZ1 sense	954.6	293.7	660.9	913.2	3	3	1.023	2
								UTD vs. PZ1 antisense	954.6	41826	-40871	4976	3	3	11.62	2
								PZ1 sense vs. PZ1 antisense	293.7	41826	-41532	4187	3	3	14.03	2

## Sheet: Main Fig.5
panel c
	Days post ACT	Pz1 luc sense						Pz1 luc anti sense						Pz1 luc anti sense NOVB2 TAX						CD19 luc anti sense NOVB2 TAX						UTD
	-1
14.06.22	0	66.3811	60.1434	76.3684	55.8458	69.0048	48.3072	60.781	53.5399	66.6031	69.625	76.4478	56.4863	77.8568	54.2064	70.989	62.3085	67.7339	54.3804	74.5935	79.2656	58.6154	59.4084	64.5123	67.8182	54.7019	76.1178	79.4313	59.637	68.5731	63.6392
15.06.22	1	75.4677	68.9369	98.1647	57.2259	81.2258	59.6581	78.8841	55.5426	86.0468	103.015	90.5087	61.2708	110.72	70.5617	80.5319	82.325	88.4744	70.3675	94.5965	99.1453	61.8348	60.5548	69.3693	86.4003	64.3868	88.6516	82.0273	64.0775	72.774	71.7925
17.06.22	3	100.747	70.3323	127.982	60.225	84.9684		90.1125	68.5336	97.1578	101.369	132.396		116.152	97.8836	82.4154	79.126	102.318		104.926	134.909	77.5326	76.6332	76.0356	111.604	76.8849	87.8504	95.8165	71.8686	117.449	85.6563
20.06.22	6	110.387	100.162	178.598	70.2856	93.0611		125.059	77.7124	100.568	177.099	169.549		121.082	120.9	103.976	110.889	112.39		155.693	268.897	108.238	87.425	87.1396	186.05	133.785	152.747	139.062	121.875	190.342	111.245
23.06.22	9	95.4222	89.1	116.014	155.947	70.1156		71.1588	48.672	46.2145	91.8202	87.8883		101.555	69.3464	100.909	41.7221	60.8236		291.583	411.769	247.666	215.574	193.294	380.54	233.179	366.353	279.842	330.676	372.4	302.162
27.06.22	13	12.4615	0.0005	52.9939	195.892	0.0005		0.0005	0.0005	0.0005	24.6728	21.4626		10.8951	14.15	0.0005	0.0005	0.0005		576.726	704.309	425.005	504.009	384.541	754.078	404.389	794.954	589.443	675.175	624.675	472.015
Table Analyzed	Tumor volume PC3 pip								Within each row, compare columns (simple effects within rows)
Mixed-effects model (REML)	Matching: Stacked								Number of families	6
Assume sphericity?	No								Number of comparisons per family	10
Alpha	0.05								Alpha	0.05
Fixed effects (type III)	P value	P value summary	Statistically significant (P < 0,05)?	F (DFn, DFd)	Geisser-Greenhouse's epsilon				Tukey's multiple comparisons test	Mean Diff,	95,00% CI of diff,	Significant?	Summary	Adjusted P Value
Time	<0,001	***	Yes	F (1,349, 30,48) = 69,67	0.2697
Column Factor	<0,001	***	Yes	F (4, 25) = 28,25					14.06.22
Time x Column Factor	<0,001	***	Yes	F (20, 113) = 47,62					Pz1 luc sense vs. Pz1 luc anti sense	-1.239	-19,04 to 16,57	No	ns	>0,99
									Pz1 luc sense vs. Pz1 luc anti sense NOVB2 TAX	-1.904	-20,39 to 16,58	No	ns	>0,99
Random effects	SD	Variance							Pz1 luc sense vs. CD19 luc anti sense NOVB2 TAX	-4.694	-22,26 to 12,87	No	ns	0.9
Subject	28.68	822.8							Pz1 luc sense vs. UTD	-4.342	-22,94 to 14,26	No	ns	0.93
Residual	42.09	1772							Pz1 luc anti sense vs. Pz1 luc anti sense NOVB2 TAX	-0.6653	-17,83 to 16,50	No	ns	>0,99
									Pz1 luc anti sense vs. CD19 luc anti sense NOVB2 TAX	-3.455	-19,49 to 12,58	No	ns	0.95
Was the matching effective?									Pz1 luc anti sense vs. UTD	-3.103	-20,41 to 14,21	No	ns	0.97
Chi-square, df	22,99, 1								Pz1 luc anti sense NOVB2 TAX vs. CD19 luc anti sense NOVB2 TAX	-2.79	-19,69 to 14,11	No	ns	0.98
P value	<0,001								Pz1 luc anti sense NOVB2 TAX vs. UTD	-2.438	-20,47 to 15,60	No	ns	>0,99
P value summary	***								CD19 luc anti sense NOVB2 TAX vs. UTD	0.3522	-16,70 to 17,40	No	ns	>0,99
Is there significant matching (P < 0.05)?	Yes
									15.06.22
Data summary									Pz1 luc sense vs. Pz1 luc anti sense	-5.765	-37,58 to 26,05	No	ns	0.97
Number of columns (Column Factor)	5								Pz1 luc sense vs. Pz1 luc anti sense NOVB2 TAX	-10.38	-38,98 to 18,21	No	ns	0.75
Number of rows (Time)	6								Pz1 luc sense vs. CD19 luc anti sense NOVB2 TAX	-5.204	-35,79 to 25,39	No	ns	0.98
Number of subjects (Subject)	30								Pz1 luc sense vs. UTD	-0.5051	-25,55 to 24,54	No	ns	>0,99
Number of missing values	12								Pz1 luc anti sense vs. Pz1 luc anti sense NOVB2 TAX	-4.619	-36,27 to 27,03	No	ns	0.99
									Pz1 luc anti sense vs. CD19 luc anti sense NOVB2 TAX	0.5611	-32,67 to 33,79	No	ns	>0,99
									Pz1 luc anti sense vs. UTD	5.26	-23,92 to 34,44	No	ns	0.97
									Pz1 luc anti sense NOVB2 TAX vs. CD19 luc anti sense NOVB2 TAX	5.18	-25,23 to 35,59	No	ns	0.98
									Pz1 luc anti sense NOVB2 TAX vs. UTD	9.878	-14,85 to 34,61	No	ns	0.67
									CD19 luc anti sense NOVB2 TAX vs. UTD	4.699	-22,85 to 32,25	No	ns	0.97
									17.06.22
									Pz1 luc sense vs. Pz1 luc anti sense	-9.063	-63,84 to 45,71	No	ns	0.98
									Pz1 luc sense vs. Pz1 luc anti sense NOVB2 TAX	-6.728	-57,32 to 43,87	No	ns	0.99
									Pz1 luc sense vs. CD19 luc anti sense NOVB2 TAX	-8.089	-61,26 to 45,09	No	ns	0.98
									Pz1 luc sense vs. UTD	-0.4034	-50,66 to 49,85	No	ns	>0,99
									Pz1 luc anti sense vs. Pz1 luc anti sense NOVB2 TAX	2.335	-41,96 to 46,63	No	ns	>0,99
									Pz1 luc anti sense vs. CD19 luc anti sense NOVB2 TAX	0.9738	-47,35 to 49,30	No	ns	>0,99
									Pz1 luc anti sense vs. UTD	8.659	-35,13 to 52,44	No	ns	0.95
									Pz1 luc anti sense NOVB2 TAX vs. CD19 luc anti sense NOVB2 TAX	-1.361	-42,29 to 39,57	No	ns	>0,99
									Pz1 luc anti sense NOVB2 TAX vs. UTD	6.325	-25,62 to 38,27	No	ns	0.96
									CD19 luc anti sense NOVB2 TAX vs. UTD	7.686	-32,65 to 48,02	No	ns	0.96
									20.06.22
									Pz1 luc sense vs. Pz1 luc anti sense	-19.5	-111,2 to 72,20	No	ns	0.94
									Pz1 luc sense vs. Pz1 luc anti sense NOVB2 TAX	-3.348	-83,28 to 76,59	No	ns	>0,99
									Pz1 luc sense vs. CD19 luc anti sense NOVB2 TAX	-38.41	-156,0 to 79,15	No	ns	0.79
									Pz1 luc sense vs. UTD	-31.01	-108,4 to 46,33	No	ns	0.62
									Pz1 luc anti sense vs. Pz1 luc anti sense NOVB2 TAX	16.15	-68,23 to 100,5	No	ns	0.91
									Pz1 luc anti sense vs. CD19 luc anti sense NOVB2 TAX	-18.91	-137,6 to 99,81	No	ns	0.98
									Pz1 luc anti sense vs. UTD	-11.51	-92,75 to 69,72	No	ns	0.98
									Pz1 luc anti sense NOVB2 TAX vs. CD19 luc anti sense NOVB2 TAX	-35.06	-150,6 to 80,48	No	ns	0.75
									Pz1 luc anti sense NOVB2 TAX vs. UTD	-27.66	-72,53 to 17,20	No	ns	0.25
									CD19 luc anti sense NOVB2 TAX vs. UTD	7.398	-106,1 to 120,9	No	ns	>0,99
									23.06.22
									Pz1 luc sense vs. Pz1 luc anti sense	36.17	-26,60 to 98,94	No	ns	0.33
									Pz1 luc sense vs. Pz1 luc anti sense NOVB2 TAX	30.45	-34,95 to 95,85	No	ns	0.52
									Pz1 luc sense vs. CD19 luc anti sense NOVB2 TAX	-184.8	-327,9 to -41,59	Yes	*	0.02
									Pz1 luc sense vs. UTD	-208.8	-298,5 to -119,1	Yes	***	<0,001
									Pz1 luc anti sense vs. Pz1 luc anti sense NOVB2 TAX	-5.72	-58,23 to 46,79	No	ns	>0,99
									Pz1 luc anti sense vs. CD19 luc anti sense NOVB2 TAX	-220.9	-364,7 to -77,13	Yes	**	0.007
									Pz1 luc anti sense vs. UTD	-245	-330,9 to -159,0	Yes	***	<0,001
									Pz1 luc anti sense NOVB2 TAX vs. CD19 luc anti sense NOVB2 TAX	-215.2	-358,5 to -71,89	Yes	**	0.008
									Pz1 luc anti sense NOVB2 TAX vs. UTD	-239.2	-326,1 to -152,4	Yes	***	<0,001
									CD19 luc anti sense NOVB2 TAX vs. UTD	-24.03	-169,8 to 121,7	No	ns	0.98
									27.06.22
									Pz1 luc sense vs. Pz1 luc anti sense	43.04	-120,4 to 206,5	No	ns	0.78
									Pz1 luc sense vs. Pz1 luc anti sense NOVB2 TAX	47.26	-117,5 to 212,0	No	ns	0.72
									Pz1 luc sense vs. CD19 luc anti sense NOVB2 TAX	-505.8	-751,8 to -259,9	Yes	***	<0,001
									Pz1 luc sense vs. UTD	-541.2	-775,6 to -306,8	Yes	***	<0,001
									Pz1 luc anti sense vs. Pz1 luc anti sense NOVB2 TAX	4.218	-19,79 to 28,22	No	ns	0.96
									Pz1 luc anti sense vs. CD19 luc anti sense NOVB2 TAX	-548.9	-792,1 to -305,6	Yes	**	0.001
									Pz1 luc anti sense vs. UTD	-584.2	-813,7 to -354,7	Yes	***	<0,001
									Pz1 luc anti sense NOVB2 TAX vs. CD19 luc anti sense NOVB2 TAX	-553.1	-796,8 to -309,4	Yes	**	0.001
									Pz1 luc anti sense NOVB2 TAX vs. UTD	-588.4	-818,4 to -358,5	Yes	***	<0,001
									CD19 luc anti sense NOVB2 TAX vs. UTD	-35.33	-310,6 to 240,0	No	ns	>0,99
									Test details	Mean 1	Mean 2	Mean Diff,	SE of diff,	N1	N2	q	DF
									14.06.22
									Pz1 luc sense vs. Pz1 luc anti sense	62.68	63.91	-1.239	5.386	6	6	0.3252	9.778
									Pz1 luc sense vs. Pz1 luc anti sense NOVB2 TAX	62.68	64.58	-1.904	5.612	6	6	0.4798	9.964
									Pz1 luc sense vs. CD19 luc anti sense NOVB2 TAX	62.68	67.37	-4.694	5.301	6	6	1.252	9.658
									Pz1 luc sense vs. UTD	62.68	67.02	-4.342	5.65	6	6	1.087	9.979
									Pz1 luc anti sense vs. Pz1 luc anti sense NOVB2 TAX	63.91	64.58	-0.6653	5.208	6	6	0.1807	9.917
									Pz1 luc anti sense vs. CD19 luc anti sense NOVB2 TAX	63.91	67.37	-3.455	4.87	6	6	1.003	9.985
									Pz1 luc anti sense vs. UTD	63.91	67.02	-3.103	5.249	6	6	0.836	9.89
									Pz1 luc anti sense NOVB2 TAX vs. CD19 luc anti sense NOVB2 TAX	64.58	67.37	-2.79	5.119	6	6	0.7707	9.834
									Pz1 luc anti sense NOVB2 TAX vs. UTD	64.58	67.02	-2.438	5.48	6	6	0.629	9.998
									CD19 luc anti sense NOVB2 TAX vs. UTD	67.37	67.02	0.3522	5.161	6	6	0.09651	9.798
									15.06.22
									Pz1 luc sense vs. Pz1 luc anti sense	73.45	79.21	-5.765	9.613	6	6	0.8481	9.716
									Pz1 luc sense vs. Pz1 luc anti sense NOVB2 TAX	73.45	83.83	-10.38	8.688	6	6	1.69	9.998
									Pz1 luc sense vs. CD19 luc anti sense NOVB2 TAX	73.45	78.65	-5.204	9.273	6	6	0.7936	9.882
									Pz1 luc sense vs. UTD	73.45	73.95	-0.5051	7.361	6	6	0.09704	8.537
									Pz1 luc anti sense vs. Pz1 luc anti sense NOVB2 TAX	79.21	83.83	-4.619	9.554	6	6	0.6837	9.667
									Pz1 luc anti sense vs. CD19 luc anti sense NOVB2 TAX	79.21	78.65	0.5611	10.09	6	6	0.07865	9.96
									Pz1 luc anti sense vs. UTD	79.21	73.95	5.26	8.366	6	6	0.8892	7.702
									Pz1 luc anti sense NOVB2 TAX vs. CD19 luc anti sense NOVB2 TAX	83.83	78.65	5.18	9.212	6	6	0.7952	9.849
									Pz1 luc anti sense NOVB2 TAX vs. UTD	83.83	73.95	9.878	7.283	6	6	1.918	8.613
									CD19 luc anti sense NOVB2 TAX vs. UTD	78.65	73.95	4.699	7.973	6	6	0.8334	7.997
									17.06.22
									Pz1 luc sense vs. Pz1 luc anti sense	88.85	97.91	-9.063	15.77	5	5	0.8126	7.834
									Pz1 luc sense vs. Pz1 luc anti sense NOVB2 TAX	88.85	95.58	-6.728	13.73	5	5	0.6932	6.334
									Pz1 luc sense vs. CD19 luc anti sense NOVB2 TAX	88.85	96.94	-8.089	15.52	5	6	0.7373	8.271
									Pz1 luc sense vs. UTD	88.85	89.25	-0.4034	13.64	5	6	0.04182	6.347
									Pz1 luc anti sense vs. Pz1 luc anti sense NOVB2 TAX	97.91	95.58	2.335	12.34	5	5	0.2677	6.912
									Pz1 luc anti sense vs. CD19 luc anti sense NOVB2 TAX	97.91	96.94	0.9738	14.3	5	6	0.0963	8.798
									Pz1 luc anti sense vs. UTD	97.91	89.25	8.659	12.24	5	6	1	7.011
									Pz1 luc anti sense NOVB2 TAX vs. CD19 luc anti sense NOVB2 TAX	95.58	96.94	-1.361	12	5	6	0.1603	8.457
									Pz1 luc anti sense NOVB2 TAX vs. UTD	95.58	89.25	6.325	9.461	5	6	0.9454	8.833
									CD19 luc anti sense NOVB2 TAX vs. UTD	96.94	89.25	7.686	11.91	6	6	0.9127	8.709
									20.06.22
									Pz1 luc sense vs. Pz1 luc anti sense	110.5	130	-19.5	26.53	5	5	1.04	7.978
									Pz1 luc sense vs. Pz1 luc anti sense NOVB2 TAX	110.5	113.8	-3.348	18.54	5	5	0.2554	4.252
									Pz1 luc sense vs. CD19 luc anti sense NOVB2 TAX	110.5	148.9	-38.41	34.19	5	6	1.589	8.161
									Pz1 luc sense vs. UTD	110.5	141.5	-31.01	21.51	5	6	2.039	6.877
									Pz1 luc anti sense vs. Pz1 luc anti sense NOVB2 TAX	130	113.8	16.15	19.52	5	5	1.17	4.227
									Pz1 luc anti sense vs. CD19 luc anti sense NOVB2 TAX	130	148.9	-18.91	34.73	5	6	0.77	8.361
									Pz1 luc anti sense vs. UTD	130	141.5	-11.51	22.35	5	6	0.7284	6.633
									Pz1 luc anti sense NOVB2 TAX vs. CD19 luc anti sense NOVB2 TAX	113.8	148.9	-35.06	29.09	5	6	1.704	5.126
									Pz1 luc anti sense NOVB2 TAX vs. UTD	113.8	141.5	-27.66	11.82	5	6	3.309	5.799
									CD19 luc anti sense NOVB2 TAX vs. UTD	148.9	141.5	7.398	31.06	6	6	0.3368	6.511
									23.06.22
									Pz1 luc sense vs. Pz1 luc anti sense	105.3	69.15	36.17	17.45	5	5	2.931	6.876
									Pz1 luc sense vs. Pz1 luc anti sense NOVB2 TAX	105.3	74.87	30.45	18.7	5	5	2.303	7.62
									Pz1 luc sense vs. CD19 luc anti sense NOVB2 TAX	105.3	290.1	-184.8	39.21	5	6	6.663	6.533
									Pz1 luc sense vs. UTD	105.3	314.1	-208.8	26.26	5	6	11.24	8.388
									Pz1 luc anti sense vs. Pz1 luc anti sense NOVB2 TAX	69.15	74.87	-5.72	15.05	5	5	0.5375	7.695
									Pz1 luc anti sense vs. CD19 luc anti sense NOVB2 TAX	69.15	290.1	-220.9	37.61	5	6	8.307	5.676
									Pz1 luc anti sense vs. UTD	69.15	314.1	-245	23.8	5	6	14.56	6.781
									Pz1 luc anti sense NOVB2 TAX vs. CD19 luc anti sense NOVB2 TAX	74.87	290.1	-215.2	38.2	5	6	7.966	6
									Pz1 luc anti sense NOVB2 TAX vs. UTD	74.87	314.1	-239.2	24.73	5	6	13.68	7.499
									CD19 luc anti sense NOVB2 TAX vs. UTD	290.1	314.1	-24.03	42.42	6	6	0.8012	8.182
									27.06.22
									Pz1 luc sense vs. Pz1 luc anti sense	52.27	9.227	43.04	37.63	5	5	1.618	4.186
									Pz1 luc sense vs. Pz1 luc anti sense NOVB2 TAX	52.27	5.009	47.26	37.33	5	5	1.79	4.056
									Pz1 luc sense vs. CD19 luc anti sense NOVB2 TAX	52.27	558.1	-505.8	71.28	5	6	10.04	8.037
									Pz1 luc sense vs. UTD	52.27	593.4	-541.2	68.38	5	6	11.19	8.262
									Pz1 luc anti sense vs. Pz1 luc anti sense NOVB2 TAX	9.227	5.009	4.218	6.47	5	5	0.922	6.205
									Pz1 luc anti sense vs. CD19 luc anti sense NOVB2 TAX	9.227	558.1	-548.9	61.06	5	6	12.71	5.087
									Pz1 luc anti sense vs. UTD	9.227	593.4	-584.2	57.66	5	6	14.33	5.098
									Pz1 luc anti sense NOVB2 TAX vs. CD19 luc anti sense NOVB2 TAX	5.009	558.1	-553.1	60.88	5	6	12.85	5.026
									Pz1 luc anti sense NOVB2 TAX vs. UTD	5.009	593.4	-588.4	57.46	5	6	14.48	5.029
									CD19 luc anti sense NOVB2 TAX vs. UTD	558.1	593.4	-35.33	83.6	6	6	0.5977	9.967
panel d
	Days post ACT	UTD						CD19 luc anti sense NOVB2						Pz1 luc sense						Pz1 luc anti sense						Pz1 luc anti sense NOVB2
15.06.22	1	545000	271000	185000	452000	257000	418000	24400000	11100000	35000000	20200000	7090000	48100000	4010000	5150000	5880000	2080000	8830000	10100000	23100000	119000000	44600000	39200000	115000000	59000000	124000000	19900000	106000000	71300000	62900000	45600000
17.06.22	3	305000	229000	195000	367000	392000	253000	9760000	4690000	10100000	3910000	1960000	14700000	9290000	7960000	11600000	839000	22900000		116000000	219000000	118000000	48500000	78600000		240000000	2350000	266000000	182000000	296000000
20.06.22	6	291000	857000	320000	353000	1010000	230000	9740000	4860000	10100000	1970000	1960000	9910000	48100000	52400000	9490000	1250000	53900000		290000000	219000000	330000000	153000000	301000000		368000000	272000000	417000000	426000000	506000000
23.06.22	9	376000	394000	249000	278000	771000	326000	26200000	6860000	14000000	2520000	3010000	10900000	99700000	36600000	88800000	9030000	75900000		295000000	264000000	188000000	373000000	437000000		396000000	347000000	383000000	271000000	470000000
27.06.22	13	426000	295000	245000	259000	419000	288000	96500000	9410000	94400000	31300000	9000000	22800000	40300000	13100000	73800000	108000000	29800000		78600000	67300000	65700000	222000000	137000000		167000000	117000000	149000000	151000000	164000000
Table Analyzed	Total flux over time day 13							Within each row, compare columns (simple effects within rows)
Mixed-effects model (REML)	Matching: Stacked							Number of families	5
Assume sphericity?	No							Number of comparisons per family	10
Alpha	0.05							Alpha	0.05
Fixed effects (type III)	P value	P value summary	Statistically significant (P < 0,05)?	F (DFn, DFd)	Geisser-Greenhouse's epsilon			Tukey's multiple comparisons test	Mean Diff,	95,00% CI of diff,	Significant?	Summary	Adjusted P Value
Time	<0,001	***	Yes	F (2,560, 56,33) = 40,17	0.6401
Column Factor	<0,001	***	Yes	F (4, 25) = 87,22				15.06.22
Time x Column Factor	<0,001	***	Yes	F (16, 88) = 15,08				UTD vs. CD19 luc anti sense NOVB2	-23960333	-48991968 to 1071301	No	ns	0.06
								UTD vs. Pz1 luc sense	-5653667	-10557075 to -750258	Yes	*	0.03
Random effects	SD	Variance						UTD vs. Pz1 luc anti sense	-66295333	-132911343 to 320677	No	ns	0.05
Subject	18921696	358000000000000						UTD vs. Pz1 luc anti sense NOVB2	-71262000	-134067909 to -8456091	Yes	*	0.03
Residual	41892015	1755000000000000						CD19 luc anti sense NOVB2 vs. Pz1 luc sense	18306667	-6477008 to 43090342	No	ns	0.15
								CD19 luc anti sense NOVB2 vs. Pz1 luc anti sense	-42335000	-107563357 to 22893357	No	ns	0.23
Was the matching effective?								CD19 luc anti sense NOVB2 vs. Pz1 luc anti sense NOVB2	-47301667	-108789694 to 14186360	No	ns	0.14
Chi-square, df	5,249, 1							Pz1 luc sense vs. Pz1 luc anti sense	-60641667	-127148061 to 5864727	No	ns	0.07
P value	0.02							Pz1 luc sense vs. Pz1 luc anti sense NOVB2	-65608333	-128298358 to -2918309	Yes	*	0.04
P value summary	*							Pz1 luc anti sense vs. Pz1 luc anti sense NOVB2	-4966667	-80129628 to 70196294	No	ns	>0,99
Is there significant matching (P < 0.05)?	Yes
								17.06.22
Data summary								UTD vs. CD19 luc anti sense NOVB2	-7229833	-15089445 to 629778	No	ns	0.07
Number of columns (Column Factor)	5							UTD vs. Pz1 luc sense	-10227633	-26138811 to 5683544	No	ns	0.18
Number of rows (Time)	5							UTD vs. Pz1 luc anti sense	-115729833	-243682749 to 12223083	No	ns	0.07
Number of subjects (Subject)	30							UTD vs. Pz1 luc anti sense NOVB2	-196979833	-429098530 to 35138864	No	ns	0.08
Number of missing values	12							CD19 luc anti sense NOVB2 vs. Pz1 luc sense	-2997800	-18061131 to 12065531	No	ns	0.94
								CD19 luc anti sense NOVB2 vs. Pz1 luc anti sense	-108500000	-236138305 to 19138305	No	ns	0.08
								CD19 luc anti sense NOVB2 vs. Pz1 luc anti sense NOVB2	-189750000	-421693195 to 42193195	No	ns	0.09
								Pz1 luc sense vs. Pz1 luc anti sense	-105502200	-232449156 to 21444756	No	ns	0.09
								Pz1 luc sense vs. Pz1 luc anti sense NOVB2	-186752200	-418292774 to 44788374	No	ns	0.1
								Pz1 luc anti sense vs. Pz1 luc anti sense NOVB2	-81250000	-302219627 to 139719627	No	ns	0.67
								20.06.22
								UTD vs. CD19 luc anti sense NOVB2	-5913167	-12403737 to 577403	No	ns	0.07
								UTD vs. Pz1 luc sense	-32517833	-83220646 to 18184980	No	ns	0.18
								UTD vs. Pz1 luc anti sense	-258089833	-400767947 to -115411719	Yes	**	0.006
								UTD vs. Pz1 luc anti sense NOVB2	-397289833	-568270381 to -226309286	Yes	**	0.002
								CD19 luc anti sense NOVB2 vs. Pz1 luc sense	-26604667	-76797819 to 23588486	No	ns	0.3
								CD19 luc anti sense NOVB2 vs. Pz1 luc anti sense	-252176667	-394661428 to -109691905	Yes	**	0.007
								CD19 luc anti sense NOVB2 vs. Pz1 luc anti sense NOVB2	-391376667	-562195402 to -220557932	Yes	**	0.002
								Pz1 luc sense vs. Pz1 luc anti sense	-225572000	-362268834 to -88875166	Yes	**	0.006
								Pz1 luc sense vs. Pz1 luc anti sense NOVB2	-364772000	-529965965 to -199578035	Yes	**	0.002
								Pz1 luc anti sense vs. Pz1 luc anti sense NOVB2	-139200000	-313619764 to 35219764	No	ns	0.13
								23.06.22
								UTD vs. CD19 luc anti sense NOVB2	-10182667	-24679269 to 4313936	No	ns	0.16
								UTD vs. Pz1 luc sense	-61607000	-137205658 to 13991658	No	ns	0.09
								UTD vs. Pz1 luc anti sense	-311001000	-503020714 to -118981286	Yes	**	0.009
								UTD vs. Pz1 luc anti sense NOVB2	-373001000	-517455859 to -228546141	Yes	**	0.002
								CD19 luc anti sense NOVB2 vs. Pz1 luc sense	-51424333	-125460963 to 22612296	No	ns	0.16
								CD19 luc anti sense NOVB2 vs. Pz1 luc anti sense	-300818333	-492131098 to -109505568	Yes	*	0.01
								CD19 luc anti sense NOVB2 vs. Pz1 luc anti sense NOVB2	-362818333	-506351838 to -219284829	Yes	**	0.002
								Pz1 luc sense vs. Pz1 luc anti sense	-249394000	-432579748 to -66208252	Yes	*	0.01
								Pz1 luc sense vs. Pz1 luc anti sense NOVB2	-311394000	-448676765 to -174111235	Yes	***	<0,001
								Pz1 luc anti sense vs. Pz1 luc anti sense NOVB2	-62000000	-252279474 to 128279474	No	ns	0.78
								27.06.22
								UTD vs. CD19 luc anti sense NOVB2	-43579667	-110418810 to 23259476	No	ns	0.2
								UTD vs. Pz1 luc sense	-52678000	-128051280 to 22695280	No	ns	0.15
								UTD vs. Pz1 luc anti sense	-113798000	-247017139 to 19421139	No	ns	0.08
								UTD vs. Pz1 luc anti sense NOVB2	-149278000	-188730998 to -109825002	Yes	***	<0,001
								CD19 luc anti sense NOVB2 vs. Pz1 luc sense	-9098333	-89320212 to 71123546	No	ns	>0,99
								CD19 luc anti sense NOVB2 vs. Pz1 luc anti sense	-70218333	-196386598 to 55949932	No	ns	0.34
								CD19 luc anti sense NOVB2 vs. Pz1 luc anti sense NOVB2	-105698333	-172022008 to -39374659	Yes	**	0.004
								Pz1 luc sense vs. Pz1 luc anti sense	-61120000	-188101401 to 65861401	No	ns	0.46
								Pz1 luc sense vs. Pz1 luc anti sense NOVB2	-96600000	-168231268 to -24968732	Yes	*	0.01
								Pz1 luc anti sense vs. Pz1 luc anti sense NOVB2	-35480000	-164197991 to 93237991	No	ns	0.78
								Test details	Mean 1	Mean 2	Mean Diff,	SE of diff,	N1	N2	q	DF
								15.06.22
								UTD vs. CD19 luc anti sense NOVB2	354667	24315000	-23960333	6240373	6	6	5.43	5.001
								UTD vs. Pz1 luc sense	354667	6008333	-5653667	1224431	6	6	6.53	5.021
								UTD vs. Pz1 luc anti sense	354667	66650000	-66295333	16606394	6	6	5.646	5
								UTD vs. Pz1 luc anti sense NOVB2	354667	71616667	-71262000	15656610	6	6	6.437	5
								CD19 luc anti sense NOVB2 vs. Pz1 luc sense	24315000	6008333	18306667	6358864	6	6	4.071	5.384
								CD19 luc anti sense NOVB2 vs. Pz1 luc anti sense	24315000	66650000	-42335000	17740019	6	6	3.375	6.384
								CD19 luc anti sense NOVB2 vs. Pz1 luc anti sense NOVB2	24315000	71616667	-47301667	16854239	6	6	3.969	6.549
								Pz1 luc sense vs. Pz1 luc anti sense	6008333	66650000	-60641667	16651283	6	6	5.15	5.054
								Pz1 luc sense vs. Pz1 luc anti sense NOVB2	6008333	71616667	-65608333	15704214	6	6	5.908	5.061
								Pz1 luc anti sense vs. Pz1 luc anti sense NOVB2	66650000	71616667	-4966667	22823134	6	6	0.3078	9.966
								17.06.22
								UTD vs. CD19 luc anti sense NOVB2	290167	7520000	-7229833	1959691	6	6	5.217	5.003
								UTD vs. Pz1 luc sense	290167	10517800	-10227633	3579382	6	5	4.041	4.001
								UTD vs. Pz1 luc anti sense	290167	116020000	-115729833	28781963	6	5	5.686	4
								UTD vs. Pz1 luc anti sense NOVB2	290167	197270000	-196979833	52213159	6	5	5.335	4
								CD19 luc anti sense NOVB2 vs. Pz1 luc sense	7520000	10517800	-2997800	4080480	6	5	1.039	6.304
								CD19 luc anti sense NOVB2 vs. Pz1 luc anti sense	7520000	116020000	-108500000	28848566	6	5	5.319	4.037
								CD19 luc anti sense NOVB2 vs. Pz1 luc anti sense NOVB2	7520000	197270000	-189750000	52249902	6	5	5.136	4.011
								Pz1 luc sense vs. Pz1 luc anti sense	10517800	116020000	-105502200	29003644	5	5	5.144	4.124
								Pz1 luc sense vs. Pz1 luc anti sense NOVB2	10517800	197270000	-186752200	52335684	5	5	5.046	4.038
								Pz1 luc anti sense vs. Pz1 luc anti sense NOVB2	116020000	197270000	-81250000	59620578	5	5	1.927	6.225
								20.06.22
								UTD vs. CD19 luc anti sense NOVB2	510167	6423333	-5913167	1627166	6	6	5.139	5.071
								UTD vs. Pz1 luc sense	510167	33028000	-32517833	11406863	6	5	4.032	4.001
								UTD vs. Pz1 luc anti sense	510167	258600000	-258089833	32094837	6	5	11.37	4
								UTD vs. Pz1 luc anti sense NOVB2	510167	397800000	-397289833	38461131	6	5	14.61	4
								CD19 luc anti sense NOVB2 vs. Pz1 luc sense	6423333	33028000	-26604667	11520721	6	5	3.266	4.162
								CD19 luc anti sense NOVB2 vs. Pz1 luc anti sense	6423333	258600000	-252176667	32135480	6	5	11.1	4.02
								CD19 luc anti sense NOVB2 vs. Pz1 luc anti sense NOVB2	6423333	397800000	-391376667	38495053	6	5	14.38	4.014
								Pz1 luc sense vs. Pz1 luc anti sense	33028000	258600000	-225572000	34061091	5	5	9.366	4.995
								Pz1 luc sense vs. Pz1 luc anti sense NOVB2	33028000	397800000	-364772000	40116554	5	5	12.86	4.698
								Pz1 luc anti sense vs. Pz1 luc anti sense NOVB2	258600000	397800000	-139200000	50092914	5	5	3.93	7.752
								23.06.22
								UTD vs. CD19 luc anti sense NOVB2	399000	10581667	-10182667	3615114	6	6	3.983	5.005
								UTD vs. Pz1 luc sense	399000	62006000	-61607000	17005649	6	5	5.123	4
								UTD vs. Pz1 luc anti sense	399000	311400000	-311001000	43193357	6	5	10.18	4
								UTD vs. Pz1 luc anti sense NOVB2	399000	373400000	-373001000	32494092	6	5	16.23	4
								CD19 luc anti sense NOVB2 vs. Pz1 luc sense	10581667	62006000	-51424333	17385311	6	5	4.183	4.362
								CD19 luc anti sense NOVB2 vs. Pz1 luc anti sense	10581667	311400000	-300818333	43344238	6	5	9.815	4.056
								CD19 luc anti sense NOVB2 vs. Pz1 luc anti sense NOVB2	10581667	373400000	-362818333	32694388	6	5	15.69	4.099
								Pz1 luc sense vs. Pz1 luc anti sense	62006000	311400000	-249394000	46420319	5	5	7.598	5.211
								Pz1 luc sense vs. Pz1 luc anti sense NOVB2	62006000	373400000	-311394000	36674869	5	5	12.01	6.038
								Pz1 luc anti sense vs. Pz1 luc anti sense NOVB2	311400000	373400000	-62000000	54051087	5	5	1.622	7.429
								27.06.22
								UTD vs. CD19 luc anti sense NOVB2	322000	43901667	-43579667	16661915	6	6	3.699	5
								UTD vs. Pz1 luc sense	322000	53000000	-52678000	16954647	6	5	4.394	4
								UTD vs. Pz1 luc anti sense	322000	114120000	-113798000	29966556	6	5	5.37	4
								UTD vs. Pz1 luc anti sense NOVB2	322000	149600000	-149278000	8874743	6	5	23.79	4
								CD19 luc anti sense NOVB2 vs. Pz1 luc sense	43901667	53000000	-9098333	23771355	6	5	0.5413	8.852
								CD19 luc anti sense NOVB2 vs. Pz1 luc anti sense	43901667	114120000	-70218333	34287195	6	5	2.896	6.369
								CD19 luc anti sense NOVB2 vs. Pz1 luc anti sense NOVB2	43901667	149600000	-105698333	18877985	6	5	7.918	7.486
								Pz1 luc sense vs. Pz1 luc anti sense	53000000	114120000	-61120000	34430399	5	5	2.51	6.323
								Pz1 luc sense vs. Pz1 luc anti sense NOVB2	53000000	149600000	-96600000	19136849	5	5	7.139	6.039
								Pz1 luc anti sense vs. Pz1 luc anti sense NOVB2	114120000	149600000	-35480000	31253054	5	5	1.605	4.696

## Sheet: Main Fig.6
panel b
	GFP+shRNA					GFP+shRNA + TNF					GFP+shRNA + NovB2					GFP+shRNA + TNF+NovB2
100	35.7329	34.63	32.8	36	37.5	90.776	92.5807	89.3	92.3		62.0012	63.2043	38.5	56.3		91.6784	91.3776	65.5	87	79.2
20	6.41668	8.28153	6.24	7.77	12.9	36.7355	39.5428	52.5	60.5		12.3722	11.4698	7.64	15.2		58.4921	61.3996	19.2	37.5	26.2
4	1.29336	1.29336	1.39	4.45	1.89	7.10848	6.94806	9.24	15.2		1.87488	1.93503	4.93	2.93		11.3696	11.169	3.76	7.54	5.76
panel c
	GFP+shRNA					GFP+shRNA + TNF					GFP+shRNA + NovB2					GFP+shRNA + TNF+NovB2
	320834	414077	312000	388500	645000	1836776	1977141	2625000	3025000		618608	573491	382000	760000		2924604	3069982	960000	1875000	1310000
panel g
	UTD			I53F-U6L miR A			I53F-U6L miR B			I53F-U6L miR Ctrl
CD4+	0.82	0	0.051	85.5	77.1	88.8	82.9	74.4	85.8	85.8	80.4	87.9
CD8+	0.02	0.041	0.021	66.9	52.9	72	63.4	58.1	70.7	70.3	63.1	76.8
panel i left
	Na8			UTD			I53F-U6L miR A			I53F-U6L miR B			I53F-U6L miR Ctrl
0	0	0	0	0	0	0	0	0	0	0	0	0	0	0	0
2	121694	121694	121694	139948	175617	122041	156468	231113	171769	94345	119151	140577	37698.3	146669	122551
4	231258	231258	231258	296368	332461	219785	350845	471454	329469	163521	242327	271170	84924.4	268164	227170
6	345226	345226	345226	437240	508382	290264	475721	651774	476536	258420	359347	355165	142264	368884	312145
8	477302	477302	477302	590195	694514	383136	666460	881023	651518	348490	451434	468182	215870	504494	411179
10	606087	606087	606087	734151	850449	488659	804206	1078869	793297	438787	594841	614040	290324	620858	514150
12	754937	754937	754937	886316	1073672	595529	991763	1322547	984448	533899	759025	761808	349168	741530	637509
14	917735	917735	917735	1022974	1258817	698855	1178612	1563088	1163674	658995	902630	938441	410338	904121	781158
16	1089847	1089847	1089847	1180580	1493310	848849	1410697	1856715	1373101	755583	1079614	1111195	473929	1082435	922030
18	1266953	1266953	1266953	1353570	1764552	963869	1607332	2079464	1552261	855506	1267453	1280383	545384	1227887	1052001
20	1456819	1456819	1456819	1528242	1996515	1119842	1824251	2373870	1753181	972972	1466303	1463048	617210	1408797	1186066
22	1648248	1648248	1648248	1665373	2248844	1272088	2041369	2655338	2017288	1079652	1694057	1676770	703305	1628650	1357212
24	1847110	1847110	1847110	1858308	2529809	1438982	2275486	2999297	2257727	1185142	1920172	1931499	817820	1849956	1553436
26	2057683	2057683	2057683	1997402	2805654	1659084	2453481	3376675	2556629	1329202	2204649	2193252	925213	2095275	1758189
28	2294666	2294666	2294666	2188233	3160463	1845333	2734301	3795263	2863060	1479020	2470453	2440704	1.00138e+06	2384167	1973678
30	2508446	2508446	2508446	2330477	3500772	2049756	2988258	4270443	3243330	1664632	2805784	2731042	1.10892e+06	2697763	2229037
32	2709462	2709462	2709462	2536083	3936755	2282184	3210895	4716123	3666108	1875531	3205457	3133440	1.20877e+06	3008756	2520718
34	2924344	2924344	2924344	2661139	4338425	2625262	3389202	5182198	4112941	2111452	3624490	3517282	1.3062e+06	3372410	2856565
36	3141448	3141448	3141448	2791199	4769761	2881541	3539279	5636263	4545755	2342301	4078722	3961600	1.4251e+06	3788405	3203160
38	3369348	3369348	3369348	2917288	5132135	3196836	3591491	6131500	4914640	2585146	4506998	4394362	1.55383e+06	4200865	3600974
40	3608912	3608912	3608912	3030015	5559482	3471286	3609217	6686616	5435135	2878549	4938348	4886849	1.65285e+06	4633304	3943495
Table Analyzed	Na8 Ratio 2:1						Within each row, compare columns (simple effects within rows)
Two-way RM ANOVA	Matching: Stacked						Number of families	21
Assume sphericity?	No						Number of comparisons per family	10
Alpha	0.05						Alpha	0.05
Source of Variation	% of total variation	P value	P value summary	Significant?	Geisser-Greenhouse's epsilon		Tukey's multiple comparisons test	Mean Diff,	95,00% CI of diff,	Significant?	Summary	Adjusted P Value
Time x Column Factor	2.286	0.2119	ns	No
Time	81.15	<0,0001	****	Yes	0.05334		0
Column Factor	5.095	0.178	ns	No			Na8 vs. UTD	0
Subject	6.522	<0,0001	****	Yes			Na8 vs. I53F-U6L miR A	0
							Na8 vs. I53F-U6L miR B	0
ANOVA table	SS	DF	MS	F (DFn, DFd)	P value		Na8 vs. I53F-U6L miR Ctrl	0
Time x Column Factor	13545887901765	80	169323598772	F (80, 200) = 1,154	P=0,2119		UTD vs. I53F-U6L miR A	0
Time	480900000000000	20	24046775296919	F (1,067, 10,67) = 163,9	P<0,0001		UTD vs. I53F-U6L miR B	0
Column Factor	30198398141246	4	7549599535312	F (4, 10) = 1,953	P=0,1780		UTD vs. I53F-U6L miR Ctrl	0
Subject	38651537555852	10	3865153755585	F (10, 200) = 26,35	P<0,0001		I53F-U6L miR A vs. I53F-U6L miR B	0
Residual	29337771331691	200	146688856658				I53F-U6L miR A vs. I53F-U6L miR Ctrl	0
							I53F-U6L miR B vs. I53F-U6L miR Ctrl	0
Data summary
Number of columns (Column Factor)	5						2
Number of rows (Time)	21						Na8 vs. UTD	-24175	-145332 to 96983	No	ns	0.6303
Number of subjects (Subject)	15						Na8 vs. I53F-U6L miR A	-64756	-239906 to 110394	No	ns	0.2929
Number of missing values	0						Na8 vs. I53F-U6L miR B	3670	-99108 to 106447	No	ns	0.9977
							Na8 vs. I53F-U6L miR Ctrl	19388	-234869 to 273645	No	ns	0.965
							UTD vs. I53F-U6L miR A	-40581	-171919 to 90756	No	ns	0.6308
							UTD vs. I53F-U6L miR B	27844	-65234 to 120923	No	ns	0.6838
							UTD vs. I53F-U6L miR Ctrl	43563	-157398 to 244523	No	ns	0.7617
							I53F-U6L miR A vs. I53F-U6L miR B	68426	-64585 to 201437	No	ns	0.2619
							I53F-U6L miR A vs. I53F-U6L miR Ctrl	84144	-106516 to 274804	No	ns	0.3793
							I53F-U6L miR B vs. I53F-U6L miR Ctrl	15718	-193265 to 224701	No	ns	0.9879
							4
							Na8 vs. UTD	-51613	-307207 to 203981	No	ns	0.6234
							Na8 vs. I53F-U6L miR A	-152665	-492733 to 187404	No	ns	0.2148
							Na8 vs. I53F-U6L miR B	5585	-241949 to 253120	No	ns	0.9996
							Na8 vs. I53F-U6L miR Ctrl	37839	-389364 to 465041	No	ns	0.9441
							UTD vs. I53F-U6L miR A	-101051	-356978 to 154875	No	ns	0.4716
							UTD vs. I53F-U6L miR B	57199	-148496 to 262893	No	ns	0.737
							UTD vs. I53F-U6L miR Ctrl	89452	-234125 to 413029	No	ns	0.6722
							I53F-U6L miR A vs. I53F-U6L miR B	158250	-97082 to 413582	No	ns	0.1895
							I53F-U6L miR A vs. I53F-U6L miR Ctrl	190503	-133370 to 514376	No	ns	0.221
							I53F-U6L miR B vs. I53F-U6L miR Ctrl	32253	-292765 to 357271	No	ns	0.9817
							6
							Na8 vs. UTD	-66736	-560861 to 427389	No	ns	0.826
							Na8 vs. I53F-U6L miR A	-189451	-639933 to 261031	No	ns	0.2391
							Na8 vs. I53F-U6L miR B	20915	-232740 to 274570	No	ns	0.9551
							Na8 vs. I53F-U6L miR Ctrl	70795	-453043 to 594633	No	ns	0.8258
							UTD vs. I53F-U6L miR A	-122715	-510769 to 265339	No	ns	0.6528
							UTD vs. I53F-U6L miR B	87651	-296601 to 471903	No	ns	0.7506
							UTD vs. I53F-U6L miR Ctrl	137531	-279283 to 554345	No	ns	0.6252
							I53F-U6L miR A vs. I53F-U6L miR B	210366	-133912 to 554644	No	ns	0.1766
							I53F-U6L miR A vs. I53F-U6L miR Ctrl	260246	-143636 to 664128	No	ns	0.1799
							I53F-U6L miR B vs. I53F-U6L miR Ctrl	49880	-362654 to 462413	No	ns	0.9531
							8
							Na8 vs. UTD	-78646	-782685 to 625392	No	ns	0.8915
							Na8 vs. I53F-U6L miR A	-255698	-826116 to 314719	No	ns	0.2153
							Na8 vs. I53F-U6L miR B	54600	-233311 to 342511	No	ns	0.6592
							Na8 vs. I53F-U6L miR Ctrl	100121	-554147 to 754388	No	ns	0.7713
							UTD vs. I53F-U6L miR A	-177052	-712471 to 358367	No	ns	0.6106
							UTD vs. I53F-U6L miR B	133246	-443809 to 710301	No	ns	0.6937
							UTD vs. I53F-U6L miR Ctrl	178767	-378105 to 735640	No	ns	0.6435
							I53F-U6L miR A vs. I53F-U6L miR B	310298	-134859 to 755456	No	ns	0.1243
							I53F-U6L miR A vs. I53F-U6L miR Ctrl	355819	-150583 to 862222	No	ns	0.1436
							I53F-U6L miR B vs. I53F-U6L miR Ctrl	45521	-481344 to 572386	No	ns	0.9826
							10
							Na8 vs. UTD	-84999	-905471 to 735472	No	ns	0.9117
							Na8 vs. I53F-U6L miR A	-286037	-1004864 to 432790	No	ns	0.2612
							Na8 vs. I53F-U6L miR B	56864	-370122 to 483851	No	ns	0.8316
							Na8 vs. I53F-U6L miR Ctrl	130976	-618376 to 880328	No	ns	0.7041
							UTD vs. I53F-U6L miR A	-201038	-837002 to 434926	No	ns	0.6502
							UTD vs. I53F-U6L miR B	141864	-494384 to 778111	No	ns	0.7657
							UTD vs. I53F-U6L miR Ctrl	215976	-428787 to 860739	No	ns	0.613
							I53F-U6L miR A vs. I53F-U6L miR B	342901	-202073 to 887876	No	ns	0.1687
							I53F-U6L miR A vs. I53F-U6L miR Ctrl	417013	-183496 to 1017523	No	ns	0.1496
							I53F-U6L miR B vs. I53F-U6L miR Ctrl	74112	-497471 to 645695	No	ns	0.9535
							12
							Na8 vs. UTD	-96902	-1167155 to 973351	No	ns	0.9402
							Na8 vs. I53F-U6L miR A	-344649	-1202546 to 513248	No	ns	0.2573
							Na8 vs. I53F-U6L miR B	70026	-510957 to 651009	No	ns	0.8679
							Na8 vs. I53F-U6L miR Ctrl	178868	-724090 to 1081826	No	ns	0.6344
							UTD vs. I53F-U6L miR A	-247747	-1060090 to 564596	No	ns	0.6645
							UTD vs. I53F-U6L miR B	166928	-656266 to 990123	No	ns	0.8202
							UTD vs. I53F-U6L miR Ctrl	275770	-545331 to 1096870	No	ns	0.6045
							I53F-U6L miR A vs. I53F-U6L miR B	414675	-228802 to 1058153	No	ns	0.1678
							I53F-U6L miR A vs. I53F-U6L miR Ctrl	523517	-197115 to 1244149	No	ns	0.1321
							I53F-U6L miR B vs. I53F-U6L miR Ctrl	108842	-570100 to 787783	No	ns	0.9227
							14
							Na8 vs. UTD	-75814	-1324685 to 1173058	No	ns	0.9837
							Na8 vs. I53F-U6L miR A	-384056	-1389826 to 621714	No	ns	0.2787
							Na8 vs. I53F-U6L miR B	84380	-591094 to 759853	No	ns	0.8556
							Na8 vs. I53F-U6L miR Ctrl	219196	-922671 to 1361063	No	ns	0.6524
							UTD vs. I53F-U6L miR A	-308243	-1256949 to 640464	No	ns	0.6221
							UTD vs. I53F-U6L miR B	160193	-801037 to 1121424	No	ns	0.8929
							UTD vs. I53F-U6L miR Ctrl	295010	-686798 to 1276817	No	ns	0.6869
							I53F-U6L miR A vs. I53F-U6L miR B	468436	-286130 to 1223002	No	ns	0.1832
							I53F-U6L miR A vs. I53F-U6L miR Ctrl	603252	-283270 to 1489774	No	ns	0.1567
							I53F-U6L miR B vs. I53F-U6L miR Ctrl	134816	-731365 to 1000997	No	ns	0.9216
							16
							Na8 vs. UTD	-84399	-1516018 to 1347219	No	ns	0.9853
							Na8 vs. I53F-U6L miR A	-456991	-1652027 to 738045	No	ns	0.2781
							Na8 vs. I53F-U6L miR B	107716	-766643 to 982076	No	ns	0.8605
							Na8 vs. I53F-U6L miR Ctrl	263716	-1137283 to 1664714	No	ns	0.6634
							UTD vs. I53F-U6L miR A	-372591	-1468155 to 722972	No	ns	0.5944
							UTD vs. I53F-U6L miR B	192116	-889547 to 1273778	No	ns	0.8889
							UTD vs. I53F-U6L miR Ctrl	348115	-809531 to 1505761	No	ns	0.6887
							I53F-U6L miR A vs. I53F-U6L miR B	564707	-332819 to 1462233	No	ns	0.183
							I53F-U6L miR A vs. I53F-U6L miR Ctrl	720706	-357129 to 1798541	No	ns	0.1633
							I53F-U6L miR B vs. I53F-U6L miR Ctrl	155999	-900128 to 1212127	No	ns	0.9377
							18
							Na8 vs. UTD	-93711	-1872316 to 1684894	No	ns	0.9901
							Na8 vs. I53F-U6L miR A	-479399	-1766723 to 807924	No	ns	0.2897
							Na8 vs. I53F-U6L miR B	132506	-940981 to 1205992	No	ns	0.8598
							Na8 vs. I53F-U6L miR Ctrl	325196	-1248920 to 1899311	No	ns	0.6102
							UTD vs. I53F-U6L miR A	-385689	-1720727 to 949350	No	ns	0.6838
							UTD vs. I53F-U6L miR B	226216	-1119485 to 1571918	No	ns	0.9039
							UTD vs. I53F-U6L miR Ctrl	418906	-964018 to 1801831	No	ns	0.6794
							I53F-U6L miR A vs. I53F-U6L miR B	611905	-373003 to 1596813	No	ns	0.196
							I53F-U6L miR A vs. I53F-U6L miR Ctrl	804595	-394699 to 2003889	No	ns	0.1605
							I53F-U6L miR B vs. I53F-U6L miR Ctrl	192690	-987831 to 1373210	No	ns	0.9236
							20
							Na8 vs. UTD	-91381	-2040071 to 1857309	No	ns	0.9935
							Na8 vs. I53F-U6L miR A	-526948	-2035974 to 982077	No	ns	0.3193
							Na8 vs. I53F-U6L miR B	156045	-1105050 to 1417139	No	ns	0.8589
							Na8 vs. I53F-U6L miR Ctrl	386128	-1427224 to 2199479	No	ns	0.5925
							UTD vs. I53F-U6L miR A	-435568	-1906940 to 1035805	No	ns	0.6792
							UTD vs. I53F-U6L miR B	247425	-1217229 to 1712080	No	ns	0.9101
							UTD vs. I53F-U6L miR Ctrl	477509	-1064645 to 2019662	No	ns	0.668
							I53F-U6L miR A vs. I53F-U6L miR B	682993	-472112 to 1838098	No	ns	0.221
							I53F-U6L miR A vs. I53F-U6L miR Ctrl	913076	-473638 to 2299790	No	ns	0.1691
							I53F-U6L miR B vs. I53F-U6L miR Ctrl	230083	-1129675 to 1589842	No	ns	0.9165
							22
							Na8 vs. UTD	-80520	-2263657 to 2102616	No	ns	0.9974
							Na8 vs. I53F-U6L miR A	-589750	-2196170 to 1016669	No	ns	0.2961
							Na8 vs. I53F-U6L miR B	164755	-1389318 to 1718828	No	ns	0.9059
							Na8 vs. I53F-U6L miR Ctrl	418526	-1694465 to 2531517	No	ns	0.6345
							UTD vs. I53F-U6L miR A	-509230	-2149451 to 1130991	No	ns	0.6393
							UTD vs. I53F-U6L miR B	245275	-1392378 to 1882928	No	ns	0.9443
							UTD vs. I53F-U6L miR Ctrl	499046	-1257391 to 2255483	No	ns	0.7241
							I53F-U6L miR A vs. I53F-U6L miR B	754505	-537662 to 2046673	No	ns	0.2325
							I53F-U6L miR A vs. I53F-U6L miR Ctrl	1008276	-583708 to 2600259	No	ns	0.1823
							I53F-U6L miR B vs. I53F-U6L miR Ctrl	253771	-1333700 to 1841241	No	ns	0.9337
							24
							Na8 vs. UTD	-95256	-2539576 to 2349063	No	ns	0.9968
							Na8 vs. I53F-U6L miR A	-663727	-2543274 to 1215821	No	ns	0.314
							Na8 vs. I53F-U6L miR B	168172	-1731653 to 2067998	No	ns	0.9442
							Na8 vs. I53F-U6L miR Ctrl	440039	-1920574 to 2800652	No	ns	0.6688
							UTD vs. I53F-U6L miR A	-568470	-2412452 to 1275511	No	ns	0.6513
							UTD vs. I53F-U6L miR B	263429	-1583068 to 2109926	No	ns	0.9563
							UTD vs. I53F-U6L miR Ctrl	535296	-1429349 to 2499940	No	ns	0.7489
							I53F-U6L miR A vs. I53F-U6L miR B	831899	-712320 to 2376118	No	ns	0.2794
							I53F-U6L miR A vs. I53F-U6L miR Ctrl	1103766	-685941 to 2893472	No	ns	0.1973
							I53F-U6L miR B vs. I53F-U6L miR Ctrl	271867	-1521158 to 2064891	No	ns	0.9482
							26
							Na8 vs. UTD	-96364	-2713337 to 2520610	No	ns	0.9974
							Na8 vs. I53F-U6L miR A	-737912	-2985068 to 1509244	No	ns	0.3492
							Na8 vs. I53F-U6L miR B	148649	-2082142 to 2379439	No	ns	0.9776
							Na8 vs. I53F-U6L miR Ctrl	464791	-2210700 to 3140281	No	ns	0.7073
							UTD vs. I53F-U6L miR A	-641548	-2658435 to 1375339	No	ns	0.6441
							UTD vs. I53F-U6L miR B	245012	-1767970 to 2257995	No	ns	0.9763
							UTD vs. I53F-U6L miR Ctrl	561154	-1601822 to 2724131	No	ns	0.7763
							I53F-U6L miR A vs. I53F-U6L miR B	886561	-943017 to 2716138	No	ns	0.3481
							I53F-U6L miR A vs. I53F-U6L miR Ctrl	1202703	-847709 to 3253114	No	ns	0.2255
							I53F-U6L miR B vs. I53F-U6L miR Ctrl	316142	-1730771 to 2363055	No	ns	0.9464
							28
							Na8 vs. UTD	-103344	-3133809 to 2927121	No	ns	0.998
							Na8 vs. I53F-U6L miR A	-836209	-3408097 to 1735680	No	ns	0.3542
							Na8 vs. I53F-U6L miR B	164607	-2340847 to 2670061	No	ns	0.9787
							Na8 vs. I53F-U6L miR Ctrl	508259	-2646421 to 3662938	No	ns	0.7462
							UTD vs. I53F-U6L miR A	-732865	-3061266 to 1595536	No	ns	0.6501
							UTD vs. I53F-U6L miR B	267951	-2046173 to 2582074	No	ns	0.9797
							UTD vs. I53F-U6L miR Ctrl	611603	-1918035 to 3141241	No	ns	0.8118
							I53F-U6L miR A vs. I53F-U6L miR B	1000816	-1074505 to 3076136	No	ns	0.3512
							I53F-U6L miR A vs. I53F-U6L miR Ctrl	1344468	-1057538 to 3746473	No	ns	0.2495
							I53F-U6L miR B vs. I53F-U6L miR Ctrl	343652	-2047090 to 2734393	No	ns	0.9561
							30
							Na8 vs. UTD	-118556	-3537336 to 3300225	No	ns	0.9979
							Na8 vs. I53F-U6L miR A	-992231	-4007269 to 2022807	No	ns	0.3481
							Na8 vs. I53F-U6L miR B	107960	-2727774 to 2943694	No	ns	0.997
							Na8 vs. I53F-U6L miR Ctrl	496540	-3129955 to 4123035	No	ns	0.8205
							UTD vs. I53F-U6L miR A	-873675	-3528961 to 1781610	No	ns	0.6231
							UTD vs. I53F-U6L miR B	226516	-2385999 to 2839031	No	ns	0.9929
							UTD vs. I53F-U6L miR Ctrl	615096	-2269782 to 3499974	No	ns	0.8648
							I53F-U6L miR A vs. I53F-U6L miR B	1100191	-1295997 to 3496379	No	ns	0.3846
							I53F-U6L miR A vs. I53F-U6L miR Ctrl	1488771	-1283911 to 4261453	No	ns	0.275
							I53F-U6L miR B vs. I53F-U6L miR Ctrl	388580	-2353241 to 3130401	No	ns	0.9575
							32
							Na8 vs. UTD	-208879	-4167152 to 3749395	No	ns	0.9901
							Na8 vs. I53F-U6L miR A	-1154913	-4584077 to 2274250	No	ns	0.3367
							Na8 vs. I53F-U6L miR B	-28681	-3351048 to 3293687	No	ns	>0,9999
							Na8 vs. I53F-U6L miR Ctrl	463382	-3671824 to 4598587	No	ns	0.8906
							UTD vs. I53F-U6L miR A	-946035	-4004146 to 2112077	No	ns	0.6638
							UTD vs. I53F-U6L miR B	180198	-2852819 to 3213215	No	ns	0.9983
							UTD vs. I53F-U6L miR Ctrl	672261	-2638496 to 3983017	No	ns	0.8825
							I53F-U6L miR A vs. I53F-U6L miR B	1126233	-1633960 to 3886425	No	ns	0.471
							I53F-U6L miR A vs. I53F-U6L miR Ctrl	1618295	-1541521 to 4778112	No	ns	0.3039
							I53F-U6L miR B vs. I53F-U6L miR Ctrl	492063	-2647916 to 3632041	No	ns	0.9423
							34
							Na8 vs. UTD	-283931	-4632409 to 4064547	No	ns	0.9791
							Na8 vs. I53F-U6L miR A	-1303770	-5310762 to 2703222	No	ns	0.3538
							Na8 vs. I53F-U6L miR B	-160064	-3910646 to 3590518	No	ns	0.9954
							Na8 vs. I53F-U6L miR Ctrl	412619	-4364534 to 5189772	No	ns	0.9482
							UTD vs. I53F-U6L miR A	-1019838	-4448261 to 2408585	No	ns	0.6938
							UTD vs. I53F-U6L miR B	123867	-3231552 to 3479287	No	ns	0.9997
							UTD vs. I53F-U6L miR Ctrl	696551	-3053039 to 4446140	No	ns	0.9084
							I53F-U6L miR A vs. I53F-U6L miR B	1143706	-2034667 to 4322078	No	ns	0.5627
							I53F-U6L miR A vs. I53F-U6L miR Ctrl	1716389	-1943507 to 5376285	No	ns	0.3629
							I53F-U6L miR B vs. I53F-U6L miR Ctrl	572683	-3041198 to 4186564	No	ns	0.9391
							36
							Na8 vs. UTD	-339386	-5302018 to 4623247	No	ns	0.9756
							Na8 vs. I53F-U6L miR A	-1432318	-6091171 to 3226536	No	ns	0.3831
							Na8 vs. I53F-U6L miR B	-319426	-4630495 to 3991642	No	ns	0.9681
							Na8 vs. I53F-U6L miR Ctrl	335892	-5131557 to 5803341	No	ns	0.9831
							UTD vs. I53F-U6L miR A	-1092932	-5034003 to 2848139	No	ns	0.7378
							UTD vs. I53F-U6L miR B	19959	-3817105 to 3857024	No	ns	>0,9999
							UTD vs. I53F-U6L miR Ctrl	675278	-3611784 to 4962340	No	ns	0.9452
							I53F-U6L miR A vs. I53F-U6L miR B	1112891	-2566076 to 4791859	No	ns	0.6831
							I53F-U6L miR A vs. I53F-U6L miR Ctrl	1768210	-2436950 to 5973369	No	ns	0.4416
							I53F-U6L miR B vs. I53F-U6L miR Ctrl	655318	-3483435 to 4794072	No	ns	0.9395
							38
							Na8 vs. UTD	-379405	-5737449 to 4978639	No	ns	0.9726
							Na8 vs. I53F-U6L miR A	-1509862	-7153118 to 4133393	No	ns	0.4594
							Na8 vs. I53F-U6L miR B	-459487	-5250565 to 4331590	No	ns	0.9291
							Na8 vs. I53F-U6L miR Ctrl	250793	-5914506 to 6416093	No	ns	0.9962
							UTD vs. I53F-U6L miR A	-1130457	-5632952 to 3372037	No	ns	0.7928
							UTD vs. I53F-U6L miR B	-80082	-4259975 to 4099810	No	ns	>0,9999
							UTD vs. I53F-U6L miR Ctrl	630198	-4137324 to 5397720	No	ns	0.9688
							I53F-U6L miR A vs. I53F-U6L miR B	1050375	-3285923 to 5386673	No	ns	0.8046
							I53F-U6L miR A vs. I53F-U6L miR Ctrl	1760656	-3088173 to 6609484	No	ns	0.555
							I53F-U6L miR B vs. I53F-U6L miR Ctrl	710281	-3947023 to 5367584	No	ns	0.9457
							40
							Na8 vs. UTD	-411349	-6413381 to 5590683	No	ns	0.9754
							Na8 vs. I53F-U6L miR A	-1634744	-8509528 to 5240040	No	ns	0.5277
							Na8 vs. I53F-U6L miR B	-625670	-5843657 to 4592317	No	ns	0.8696
							Na8 vs. I53F-U6L miR Ctrl	199028	-6731833 to 7129889	No	ns	0.999
							UTD vs. I53F-U6L miR A	-1223395	-6546636 to 4099846	No	ns	0.831
							UTD vs. I53F-U6L miR B	-214321	-4856061 to 4427419	No	ns	0.9994
							UTD vs. I53F-U6L miR Ctrl	610377	-4743720 to 5964473	No	ns	0.9814
							I53F-U6L miR A vs. I53F-U6L miR B	1009074	-4169673 to 6187821	No	ns	0.8834
							I53F-U6L miR A vs. I53F-U6L miR Ctrl	1833772	-3806917 to 7474461	No	ns	0.6366
							I53F-U6L miR B vs. I53F-U6L miR Ctrl	824698	-4392101 to 6041496	No	ns	0.9374
							Test details	Mean 1	Mean 2	Mean Diff,	SE of diff,	N1	N2	q	DF
							0
							Na8 vs. UTD	0	0	0	0	3	3
							Na8 vs. I53F-U6L miR A	0	0	0	0	3	3
							Na8 vs. I53F-U6L miR B	0	0	0	0	3	3
							Na8 vs. I53F-U6L miR Ctrl	0	0	0	0	3	3
							UTD vs. I53F-U6L miR A	0	0	0	0	3	3
							UTD vs. I53F-U6L miR B	0	0	0	0	3	3
							UTD vs. I53F-U6L miR Ctrl	0	0	0	0	3	3
							I53F-U6L miR A vs. I53F-U6L miR B	0	0	0	0	3	3
							I53F-U6L miR A vs. I53F-U6L miR Ctrl	0	0	0	0	3	3
							I53F-U6L miR B vs. I53F-U6L miR Ctrl	0	0	0	0	3	3
							2
							Na8 vs. UTD	121694	145869	-24175	15747	3	3	2.171	2
							Na8 vs. I53F-U6L miR A	121694	186450	-64756	22764	3	3	4.023	2
							Na8 vs. I53F-U6L miR B	121694	118024	3670	13358	3	3	0.3885	2
							Na8 vs. I53F-U6L miR Ctrl	121694	102306	19388	33046	3	3	0.8297	2
							UTD vs. I53F-U6L miR A	145869	186450	-40581	27680	3	3	2.073	3.557
							UTD vs. I53F-U6L miR B	145869	118024	27844	20649	3	3	1.907	3.896
							UTD vs. I53F-U6L miR Ctrl	145869	102306	43563	36606	3	3	1.683	2.864
							I53F-U6L miR A vs. I53F-U6L miR B	186450	118024	68426	26394	3	3	3.666	3.231
							I53F-U6L miR A vs. I53F-U6L miR Ctrl	186450	102306	84144	40128	3	3	2.965	3.549
							I53F-U6L miR B vs. I53F-U6L miR Ctrl	118024	102306	15718	35643	3	3	0.6236	2.637
							4
							Na8 vs. UTD	231258	282871	-51613	33219	3	3	2.197	2
							Na8 vs. I53F-U6L miR A	231258	383923	-152665	44199	3	3	4.885	2
							Na8 vs. I53F-U6L miR B	231258	225673	5585	32172	3	3	0.2455	2
							Na8 vs. I53F-U6L miR Ctrl	231258	193419	37839	55523	3	3	0.9638	2
							UTD vs. I53F-U6L miR A	282871	383923	-101051	55291	3	3	2.585	3.713
							UTD vs. I53F-U6L miR B	282871	225673	57199	46245	3	3	1.749	3.996
							UTD vs. I53F-U6L miR Ctrl	282871	193419	89452	64702	3	3	1.955	3.269
							I53F-U6L miR A vs. I53F-U6L miR B	383923	225673	158250	54668	3	3	4.094	3.655
							I53F-U6L miR A vs. I53F-U6L miR Ctrl	383923	193419	190503	70967	3	3	3.796	3.809
							I53F-U6L miR B vs. I53F-U6L miR Ctrl	225673	193419	32253	64171	3	3	0.7108	3.207
							6
							Na8 vs. UTD	345226	411962	-66736	64221	3	3	1.47	2
							Na8 vs. I53F-U6L miR A	345226	534677	-189451	58549	3	3	4.576	2
							Na8 vs. I53F-U6L miR B	345226	324311	20915	32967	3	3	0.8972	2
							Na8 vs. I53F-U6L miR Ctrl	345226	274431	70795	68083	3	3	1.471	2
							UTD vs. I53F-U6L miR A	411962	534677	-122715	86904	3	3	1.997	3.966
							UTD vs. I53F-U6L miR B	411962	324311	87651	72189	3	3	1.717	2.986
							UTD vs. I53F-U6L miR Ctrl	411962	274431	137531	93593	3	3	2.078	3.986
							I53F-U6L miR A vs. I53F-U6L miR B	534677	324311	210366	67193	3	3	4.428	3.152
							I53F-U6L miR A vs. I53F-U6L miR Ctrl	534677	274431	260246	89796	3	3	4.099	3.912
							I53F-U6L miR B vs. I53F-U6L miR Ctrl	324311	274431	49880	75645	3	3	0.9325	2.889
							8
							Na8 vs. UTD	477302	555948	-78646	91504	3	3	1.216	2
							Na8 vs. I53F-U6L miR A	477302	733000	-255698	74137	3	3	4.878	2
							Na8 vs. I53F-U6L miR B	477302	422702	54600	37420	3	3	2.064	2
							Na8 vs. I53F-U6L miR Ctrl	477302	377181	100121	85035	3	3	1.665	2
							UTD vs. I53F-U6L miR A	555948	733000	-177052	117767	3	3	2.126	3.835
							UTD vs. I53F-U6L miR B	555948	422702	133246	98859	3	3	1.906	2.651
							UTD vs. I53F-U6L miR Ctrl	555948	377181	178767	124915	3	3	2.024	3.979
							I53F-U6L miR A vs. I53F-U6L miR B	733000	422702	310298	83045	3	3	5.284	2.957
							I53F-U6L miR A vs. I53F-U6L miR Ctrl	733000	377181	355819	112815	3	3	4.46	3.927
							I53F-U6L miR B vs. I53F-U6L miR Ctrl	422702	377181	45521	92904	3	3	0.6929	2.747
							10
							Na8 vs. UTD	606087	691086	-84999	106636	3	3	1.127	2
							Na8 vs. I53F-U6L miR A	606087	892124	-286037	93426	3	3	4.33	2
							Na8 vs. I53F-U6L miR B	606087	549223	56864	55495	3	3	1.449	2
							Na8 vs. I53F-U6L miR Ctrl	606087	475111	130976	97393	3	3	1.902	2
							UTD vs. I53F-U6L miR A	691086	892124	-201038	141773	3	3	2.005	3.932
							UTD vs. I53F-U6L miR B	691086	549223	141864	120212	3	3	1.669	3.009
							UTD vs. I53F-U6L miR Ctrl	691086	475111	215976	144418	3	3	2.115	3.968
							I53F-U6L miR A vs. I53F-U6L miR B	892124	549223	342901	108665	3	3	4.463	3.255
							I53F-U6L miR A vs. I53F-U6L miR Ctrl	892124	475111	417013	134958	3	3	4.37	3.993
							I53F-U6L miR B vs. I53F-U6L miR Ctrl	549223	475111	74112	112094	3	3	0.935	3.175
							12
							Na8 vs. UTD	754937	851839	-96902	139100	3	3	0.9852	2
							Na8 vs. I53F-U6L miR A	754937	1099586	-344649	111500	3	3	4.371	2
							Na8 vs. I53F-U6L miR B	754937	684911	70026	75510	3	3	1.312	2
							Na8 vs. I53F-U6L miR Ctrl	754937	576069	178868	117357	3	3	2.155	2
							UTD vs. I53F-U6L miR A	851839	1099586	-247747	178273	3	3	1.965	3.819
							UTD vs. I53F-U6L miR B	851839	684911	166928	158274	3	3	1.492	3.085
							UTD vs. I53F-U6L miR Ctrl	851839	576069	275770	181993	3	3	2.143	3.89
							I53F-U6L miR A vs. I53F-U6L miR B	1099586	684911	414675	134663	3	3	4.355	3.516
							I53F-U6L miR A vs. I53F-U6L miR Ctrl	1099586	576069	523517	161880	3	3	4.574	3.99
							I53F-U6L miR B vs. I53F-U6L miR Ctrl	684911	576069	108842	139551	3	3	1.103	3.414
							14
							Na8 vs. UTD	917735	993549	-75814	162315	3	3	0.6605	2
							Na8 vs. I53F-U6L miR A	917735	1301791	-384056	130719	3	3	4.155	2
							Na8 vs. I53F-U6L miR B	917735	833355	84380	87791	3	3	1.359	2
							Na8 vs. I53F-U6L miR Ctrl	917735	698539	219196	148408	3	3	2.089	2
							UTD vs. I53F-U6L miR A	993549	1301791	-308243	208408	3	3	2.092	3.826
							UTD vs. I53F-U6L miR B	993549	833355	160193	184536	3	3	1.228	3.078
							UTD vs. I53F-U6L miR Ctrl	993549	698539	295010	219934	3	3	1.897	3.968
							I53F-U6L miR A vs. I53F-U6L miR B	1301791	833355	468436	157464	3	3	4.207	3.499
							I53F-U6L miR A vs. I53F-U6L miR Ctrl	1301791	698539	603252	197769	3	3	4.314	3.937
							I53F-U6L miR B vs. I53F-U6L miR Ctrl	833355	698539	134816	172430	3	3	1.106	3.247
							16
							Na8 vs. UTD	1089847	1174246	-84399	186067	3	3	0.6415	2
							Na8 vs. I53F-U6L miR A	1089847	1546838	-456991	155318	3	3	4.161	2
							Na8 vs. I53F-U6L miR B	1089847	982131	107716	113640	3	3	1.34	2
							Na8 vs. I53F-U6L miR Ctrl	1089847	826131	263716	182087	3	3	2.048	2
							UTD vs. I53F-U6L miR A	1174246	1546838	-372591	242373	3	3	2.174	3.876
							UTD vs. I53F-U6L miR B	1174246	982131	192116	218025	3	3	1.246	3.31
							UTD vs. I53F-U6L miR Ctrl	1174246	826131	348115	260339	3	3	1.891	3.998
							I53F-U6L miR A vs. I53F-U6L miR B	1546838	982131	564707	192452	3	3	4.15	3.664
							I53F-U6L miR A vs. I53F-U6L miR Ctrl	1546838	826131	720706	239331	3	3	4.259	3.903
							I53F-U6L miR B vs. I53F-U6L miR Ctrl	982131	826131	155999	214639	3	3	1.028	3.353
							18
							Na8 vs. UTD	1266953	1360664	-93711	231164	3	3	0.5733	2
							Na8 vs. I53F-U6L miR A	1266953	1746352	-479399	167313	3	3	4.052	2
							Na8 vs. I53F-U6L miR B	1266953	1134447	132506	139521	3	3	1.343	2
							Na8 vs. I53F-U6L miR Ctrl	1266953	941757	325196	204587	3	3	2.248	2
							UTD vs. I53F-U6L miR A	1360664	1746352	-385689	285360	3	3	1.911	3.644
							UTD vs. I53F-U6L miR B	1360664	1134447	226216	270006	3	3	1.185	3.286
							UTD vs. I53F-U6L miR Ctrl	1360664	941757	418906	308695	3	3	1.919	3.942
							I53F-U6L miR A vs. I53F-U6L miR B	1746352	1134447	611905	217852	3	3	3.972	3.875
							I53F-U6L miR A vs. I53F-U6L miR Ctrl	1746352	941757	804595	264291	3	3	4.305	3.848
							I53F-U6L miR B vs. I53F-U6L miR Ctrl	1134447	941757	192690	247633	3	3	1.1	3.529
							20
							Na8 vs. UTD	1456819	1548200	-91381	253270	3	3	0.5103	2
							Na8 vs. I53F-U6L miR A	1456819	1983767	-526948	196127	3	3	3.8	2
							Na8 vs. I53F-U6L miR B	1456819	1300774	156045	163904	3	3	1.346	2
							Na8 vs. I53F-U6L miR Ctrl	1456819	1070691	386128	235680	3	3	2.317	2
							UTD vs. I53F-U6L miR A	1548200	1983767	-435568	320331	3	3	1.923	3.764
							UTD vs. I53F-U6L miR B	1548200	1300774	247425	301679	3	3	1.16	3.425
							UTD vs. I53F-U6L miR Ctrl	1548200	1070691	477509	345964	3	3	1.952	3.979
							I53F-U6L miR A vs. I53F-U6L miR B	1983767	1300774	682993	255598	3	3	3.779	3.878
							I53F-U6L miR A vs. I53F-U6L miR Ctrl	1983767	1070691	913076	306612	3	3	4.211	3.872
							I53F-U6L miR B vs. I53F-U6L miR Ctrl	1300774	1070691	230083	287071	3	3	1.133	3.568
							22
							Na8 vs. UTD	1648248	1728768	-80520	283741	3	3	0.4013	2
							Na8 vs. I53F-U6L miR A	1648248	2237998	-589750	208786	3	3	3.995	2
							Na8 vs. I53F-U6L miR B	1648248	1483493	164755	201982	3	3	1.154	2
							Na8 vs. I53F-U6L miR Ctrl	1648248	1229722	418526	274624	3	3	2.155	2
							UTD vs. I53F-U6L miR A	1728768	2237998	-509230	352279	3	3	2.044	3.675
							UTD vs. I53F-U6L miR B	1728768	1483493	245275	348290	3	3	0.9959	3.613
							UTD vs. I53F-U6L miR Ctrl	1728768	1229722	499046	394877	3	3	1.787	3.996
							I53F-U6L miR A vs. I53F-U6L miR B	2237998	1483493	754505	290496	3	3	3.673	3.996
							I53F-U6L miR A vs. I53F-U6L miR Ctrl	2237998	1229722	1008276	344978	3	3	4.133	3.733
							I53F-U6L miR B vs. I53F-U6L miR Ctrl	1483493	1229722	253771	340904	3	3	1.053	3.674
							24
							Na8 vs. UTD	1847110	1942366	-95256	317687	3	3	0.424	2
							Na8 vs. I53F-U6L miR A	1847110	2510837	-663727	244284	3	3	3.842	2
							Na8 vs. I53F-U6L miR B	1847110	1678938	168172	246919	3	3	0.9632	2
							Na8 vs. I53F-U6L miR Ctrl	1847110	1407071	440039	306808	3	3	2.028	2
							UTD vs. I53F-U6L miR A	1942366	2510837	-568470	400749	3	3	2.006	3.752
							UTD vs. I53F-U6L miR B	1942366	1678938	263429	402361	3	3	0.9259	3.77
							UTD vs. I53F-U6L miR Ctrl	1942366	1407071	535296	441652	3	3	1.714	3.995
							I53F-U6L miR A vs. I53F-U6L miR B	2510837	1678938	831899	347338	3	3	3.387	4
							I53F-U6L miR A vs. I53F-U6L miR Ctrl	2510837	1407071	1103766	392181	3	3	3.98	3.809
							I53F-U6L miR B vs. I53F-U6L miR Ctrl	1678938	1407071	271867	393828	3	3	0.9763	3.825
							26
							Na8 vs. UTD	2057683	2154047	-96364	340127	3	3	0.4007	2
							Na8 vs. I53F-U6L miR A	2057683	2795595	-737912	292062	3	3	3.573	2
							Na8 vs. I53F-U6L miR B	2057683	1909034	148649	289935	3	3	0.7251	2
							Na8 vs. I53F-U6L miR Ctrl	2057683	1592892	464791	347732	3	3	1.89	2
							UTD vs. I53F-U6L miR A	2154047	2795595	-641548	448315	3	3	2.024	3.911
							UTD vs. I53F-U6L miR B	2154047	1909034	245012	446932	3	3	0.7753	3.902
							UTD vs. I53F-U6L miR Ctrl	2154047	1592892	561154	486420	3	3	1.631	3.998
							I53F-U6L miR A vs. I53F-U6L miR B	2795595	1909034	886561	411537	3	3	3.047	4
							I53F-U6L miR A vs. I53F-U6L miR Ctrl	2795595	1592892	1202703	454112	3	3	3.746	3.884
							I53F-U6L miR B vs. I53F-U6L miR Ctrl	1909034	1592892	316142	452747	3	3	0.9875	3.875
							28
							Na8 vs. UTD	2294666	2398010	-103344	393868	3	3	0.3711	2
							Na8 vs. I53F-U6L miR A	2294666	3130875	-836209	334267	3	3	3.538	2
							Na8 vs. I53F-U6L miR B	2294666	2130059	164607	325633	3	3	0.7149	2
							Na8 vs. I53F-U6L miR Ctrl	2294666	1786407	508259	410012	3	3	1.753	2
							UTD vs. I53F-U6L miR A	2398010	3130875	-732865	516591	3	3	2.006	3.897
							UTD vs. I53F-U6L miR B	2398010	2130059	267951	511047	3	3	0.7415	3.863
							UTD vs. I53F-U6L miR Ctrl	2398010	1786407	611603	568544	3	3	1.521	3.994
							I53F-U6L miR A vs. I53F-U6L miR B	3130875	2130059	1000816	466660	3	3	3.033	3.997
							I53F-U6L miR A vs. I53F-U6L miR Ctrl	3130875	1786407	1344468	529003	3	3	3.594	3.844
							I53F-U6L miR B vs. I53F-U6L miR Ctrl	2130059	1786407	343652	523590	3	3	0.9282	3.805
							30
							Na8 vs. UTD	2508446	2627002	-118556	444337	3	3	0.3773	2
							Na8 vs. I53F-U6L miR A	2508446	3500677	-992231	391863	3	3	3.581	2
							Na8 vs. I53F-U6L miR B	2508446	2400486	107960	368559	3	3	0.4143	2
							Na8 vs. I53F-U6L miR Ctrl	2508446	2011906	496540	471334	3	3	1.49	2
							UTD vs. I53F-U6L miR A	2627002	3500677	-873675	592446	3	3	2.086	3.938
							UTD vs. I53F-U6L miR B	2627002	2400486	226516	577297	3	3	0.5549	3.868
							UTD vs. I53F-U6L miR Ctrl	2627002	2011906	615096	647759	3	3	1.343	3.986
							I53F-U6L miR A vs. I53F-U6L miR B	3500677	2400486	1100191	537952	3	3	2.892	3.985
							I53F-U6L miR A vs. I53F-U6L miR Ctrl	3500677	2011906	1488771	612954	3	3	3.435	3.871
							I53F-U6L miR B vs. I53F-U6L miR Ctrl	2400486	2011906	388580	598324	3	3	0.9185	3.78
							32
							Na8 vs. UTD	2709462	2918341	-208879	514455	3	3	0.5742	2
							Na8 vs. I53F-U6L miR A	2709462	3864375	-1154913	445687	3	3	3.665	2
							Na8 vs. I53F-U6L miR B	2709462	2738143	-28681	431807	3	3	0.09393	2
							Na8 vs. I53F-U6L miR Ctrl	2709462	2246080	463382	537451	3	3	1.219	2
							UTD vs. I53F-U6L miR A	2918341	3864375	-946035	680662	3	3	1.966	3.92
							UTD vs. I53F-U6L miR B	2918341	2738143	180198	671655	3	3	0.3794	3.883
							UTD vs. I53F-U6L miR Ctrl	2918341	2246080	672261	743987	3	3	1.278	3.992
							I53F-U6L miR A vs. I53F-U6L miR B	3864375	2738143	1126233	620559	3	3	2.567	3.996
							I53F-U6L miR A vs. I53F-U6L miR Ctrl	3864375	2246080	1618295	698205	3	3	3.278	3.868
							I53F-U6L miR B vs. I53F-U6L miR Ctrl	2738143	2246080	492063	689428	3	3	1.009	3.823
							34
							Na8 vs. UTD	2924344	3208275	-283931	565170	3	3	0.7105	2
							Na8 vs. I53F-U6L miR A	2924344	4228114	-1303770	520787	3	3	3.54	2
							Na8 vs. I53F-U6L miR B	2924344	3084408	-160064	487461	3	3	0.4644	2
							Na8 vs. I53F-U6L miR Ctrl	2924344	2511725	412619	620884	3	3	0.9398	2
							UTD vs. I53F-U6L miR A	3208275	4228114	-1019838	768528	3	3	1.877	3.974
							UTD vs. I53F-U6L miR B	3208275	3084408	123867	746348	3	3	0.2347	3.916
							UTD vs. I53F-U6L miR Ctrl	3208275	2511725	696551	839592	3	3	1.173	3.965
							I53F-U6L miR A vs. I53F-U6L miR B	4228114	3084408	1143706	713329	3	3	2.267	3.983
							I53F-U6L miR A vs. I53F-U6L miR Ctrl	4228114	2511725	1716389	810381	3	3	2.995	3.882
							I53F-U6L miR B vs. I53F-U6L miR Ctrl	3084408	2511725	572683	789377	3	3	1.026	3.787
							36
							Na8 vs. UTD	3141448	3480834	-339386	644991	3	3	0.7441	2
							Na8 vs. I53F-U6L miR A	3141448	4573766	-1432318	605509	3	3	3.345	2
							Na8 vs. I53F-U6L miR B	3141448	3460874	-319426	560308	3	3	0.8062	2
							Na8 vs. I53F-U6L miR Ctrl	3141448	2805556	335892	710602	3	3	0.6685	2
							UTD vs. I53F-U6L miR A	3480834	4573766	-1092932	884678	3	3	1.747	3.984
							UTD vs. I53F-U6L miR B	3480834	3460874	19959	854376	3	3	0.03304	3.923
							UTD vs. I53F-U6L miR Ctrl	3480834	2805556	675278	959671	3	3	0.9951	3.963
							I53F-U6L miR A vs. I53F-U6L miR B	4573766	3460874	1112891	824976	3	3	1.908	3.976
							I53F-U6L miR A vs. I53F-U6L miR Ctrl	4573766	2805556	1768210	933593	3	3	2.678	3.902
							I53F-U6L miR B vs. I53F-U6L miR Ctrl	3460874	2805556	655318	904931	3	3	1.024	3.794
							38
							Na8 vs. UTD	3369348	3748753	-379405	696383	3	3	0.7705	2
							Na8 vs. I53F-U6L miR A	3369348	4879210	-1509862	733451	3	3	2.911	2
							Na8 vs. I53F-U6L miR B	3369348	3828835	-459487	622694	3	3	1.044	2
							Na8 vs. I53F-U6L miR Ctrl	3369348	3118555	250793	801301	3	3	0.4426	2
							UTD vs. I53F-U6L miR A	3748753	4879210	-1130457	1011385	3	3	1.581	3.989
							UTD vs. I53F-U6L miR B	3748753	3828835	-80082	934182	3	3	0.1212	3.951
							UTD vs. I53F-U6L miR Ctrl	3748753	3118555	630198	1061618	3	3	0.8395	3.924
							I53F-U6L miR A vs. I53F-U6L miR B	4879210	3828835	1050375	962133	3	3	1.544	3.897
							I53F-U6L miR A vs. I53F-U6L miR Ctrl	4879210	3118555	1760656	1086294	3	3	2.292	3.969
							I53F-U6L miR B vs. I53F-U6L miR Ctrl	3828835	3118555	710281	1014806	3	3	0.9898	3.77
							40
							Na8 vs. UTD	3608912	4020261	-411349	780081	3	3	0.7457	2
							Na8 vs. I53F-U6L miR A	3608912	5243656	-1634744	893513	3	3	2.587	2
							Na8 vs. I53F-U6L miR B	3608912	4234582	-625670	678179	3	3	1.305	2
							Na8 vs. I53F-U6L miR Ctrl	3608912	3409884	199028	900801	3	3	0.3125	2
							UTD vs. I53F-U6L miR A	4020261	5243656	-1223395	1186125	3	3	1.459	3.928
							UTD vs. I53F-U6L miR B	4020261	4234582	-214321	1033661	3	3	0.2932	3.924
							UTD vs. I53F-U6L miR Ctrl	4020261	3409884	610377	1191625	3	3	0.7244	3.92
							I53F-U6L miR A vs. I53F-U6L miR B	5243656	4234582	1009074	1121736	3	3	1.272	3.73
							I53F-U6L miR A vs. I53F-U6L miR Ctrl	5243656	3409884	1833772	1268782	3	3	2.044	4
							I53F-U6L miR B vs. I53F-U6L miR Ctrl	4234582	3409884	824698	1127550	3	3	1.034	3.716
panel i middle
	Me275			UTD			I53F-U6L miR A			I53F-U6L miR B			I53F-U6L miR Ctrl
0	0	0	0	0	0	0	0	0	0	0	0	0	0	0	0
2	75505	75505	75505	52943	93495	77393	75163	66623	82466	85290	86258	43269	105943	53142	66685
4	151807	151807	151807	119160	184903	146178	193122	191469	159836	203282	202360	172480	216287	137782	131937
6	240695	240695	240695	201529	269629	227653	369166	371464	304231	394532	388030	357710	453107	303353	279169
8	355762	355762	355762	318991	400786	335013	566967	574139	452459	587934	584995	554257	685792	492200	429587
10	489334	489334	489334	426272	536815	475507	772212	733457	600451	764374	768432	723363	902168	649834	585603
12	617531	617531	617531	552049	680372	574302	891187	870913	703498	882996	885419	850533	1052992	727034	706287
14	748624	748624	748624	660689	799622	696313	927852	926506	759009	893813	909991	907263	1106590	782586	770467
16	892712	892712	892712	779753	945318	830307	978357	995517	788234	909724	908429	959223	1159034	804447	815984
18	1030906	1030906	1030906	908131	1107589	978984	948441	978359	775410	870288	862353	942561	1151155	789977	797231
20	1177831	1177831	1177831	1024142	1241027	1109494	903849	968629	759815	808371	806156	898363	1114805	725152	780554
22	1322657	1322657	1322657	1157626	1388645	1247217	804706	930658	697174	720191	702202	807180	1060693	636207	707692
24	1479409	1479409	1479409	1290134	1524207	1387444	691695	843801	618693	585229	556581	697745	991042	535194	620243
26	1633481	1633481	1633481	1429205	1644612	1552476	557086	726271	517925	392386	388507	565979	872801	399453	507506
28	1797213	1797213	1797213	1567606	1795258	1725004	375371	596395	378015	213833	178273	392320	764110	269386	374703
30	1970480	1970480	1970480	1705931	1935884	1878719	217277	454580	250678	19690	-35501	223668	629471	122425	248771
32	2131355	2131355	2131355	1836346	2090866	2045827	44673	325882	119587	-174568	-265304	15174	484890	-43738	110190
34	2295598	2295598	2295598	1967890	2218403	2216597	-120979	192546	-17008	-347980	-466917	-151545	337869	-203449	-14158
36	2442574	2442574	2442574	2113496	2334864	2343858	-263612	47152	-160438	-510851	-643491	-336143	212106	-351599	-138655
38	2586352	2586352	2586352	2202779	2456092	2487153	-419140	-85110	-292138	-685033	-807617	-512621	46495	-490607	-258791
40	2723168	2723168	2723168	2302064	2581707	2618445	-559098	-186059	-399678	-820007	-945647	-652607	-58584	-606158	-361812
Table Analyzed	Me275 Ratio 2:1						Within each row, compare columns (simple effects within rows)
Two-way RM ANOVA	Matching: Stacked						Number of families	21
Assume sphericity?	No						Number of comparisons per family	10
Alpha	0.05						Alpha	0.05
Source of Variation	% of total variation	P value	P value summary	Significant?	Geisser-Greenhouse's epsilon		Tukey's multiple comparisons test	Mean Diff,	95,00% CI of diff,	Significant?	Summary	Adjusted P Value
Time x Column Factor	52.37	<0,0001	****	Yes
Time	16.21	<0,0001	****	Yes	0.07567		0
Column Factor	29.63	<0,0001	****	Yes			Me275 vs. UTD	0
Subject	1.266	<0,0001	****	Yes			Me275 vs. I53F-U6L miR A	0
							Me275 vs. I53F-U6L miR B	0
ANOVA table	SS	DF	MS	F (DFn, DFd)	P value		Me275 vs. I53F-U6L miR Ctrl	0
Time x Column Factor	95184424063879	80	1189805300798	F (80, 200) = 252,2	P<0,0001		UTD vs. I53F-U6L miR A	0
Time	29457132425458	20	1472856621273	F (1,513, 15,13) = 312,2	P<0,0001		UTD vs. I53F-U6L miR B	0
Column Factor	53859587232474	4	13464896808119	F (4, 10) = 58,52	P<0,0001		UTD vs. I53F-U6L miR Ctrl	0
Subject	2300800137481	10	230080013748	F (10, 200) = 48,77	P<0,0001		I53F-U6L miR A vs. I53F-U6L miR B	0
Residual	943605071589	200	4718025358				I53F-U6L miR A vs. I53F-U6L miR Ctrl	0
							I53F-U6L miR B vs. I53F-U6L miR Ctrl	0
Data summary
Number of columns (Column Factor)	5						2
Number of rows (Time)	21						Me275 vs. UTD	894.7	-89809 to 91599	No	ns	>0,9999
Number of subjects (Subject)	15						Me275 vs. I53F-U6L miR A	754.3	-34470 to 35979	No	ns	0.9997
Number of missing values	0						Me275 vs. I53F-U6L miR B	3899	-105135 to 112933	No	ns	0.9977
							Me275 vs. I53F-U6L miR Ctrl	248.3	-121576 to 122072	No	ns	>0,9999
							UTD vs. I53F-U6L miR A	-140.3	-75416 to 75135	No	ns	>0,9999
							UTD vs. I53F-U6L miR B	3005	-80370 to 86379	No	ns	0.9998
							UTD vs. I53F-U6L miR Ctrl	-646.3	-92254 to 90961	No	ns	>0,9999
							I53F-U6L miR A vs. I53F-U6L miR B	3145	-91242 to 97532	No	ns	0.9992
							I53F-U6L miR A vs. I53F-U6L miR Ctrl	-506	-108382 to 107370	No	ns	>0,9999
							I53F-U6L miR B vs. I53F-U6L miR Ctrl	-3651	-98717 to 91415	No	ns	0.9997
							4
							Me275 vs. UTD	1727	-145065 to 148518	No	ns	>0,9999
							Me275 vs. I53F-U6L miR A	-29669	-112999 to 53661	No	ns	0.3101
							Me275 vs. I53F-U6L miR B	-40900	-118743 to 36942	No	ns	0.1643
							Me275 vs. I53F-U6L miR Ctrl	-10195	-219436 to 199046	No	ns	0.9926
							UTD vs. I53F-U6L miR A	-31395	-143431 to 80640	No	ns	0.651
							UTD vs. I53F-U6L miR B	-42627	-156035 to 70781	No	ns	0.4364
							UTD vs. I53F-U6L miR Ctrl	-11922	-168834 to 144990	No	ns	0.9948
							I53F-U6L miR A vs. I53F-U6L miR B	-11232	-77277 to 54814	No	ns	0.9307
							I53F-U6L miR A vs. I53F-U6L miR Ctrl	19474	-153128 to 192075	No	ns	0.9508
							I53F-U6L miR B vs. I53F-U6L miR Ctrl	30705	-144728 to 206139	No	ns	0.8184
							6
							Me275 vs. UTD	7758	-144859 to 160375	No	ns	0.9913
							Me275 vs. I53F-U6L miR A	-107592	-277155 to 61971	No	ns	0.1174
							Me275 vs. I53F-U6L miR B	-139396	-226698 to -52093	Yes	*	0.0201
							Me275 vs. I53F-U6L miR Ctrl	-104515	-523063 to 314033	No	ns	0.4991
							UTD vs. I53F-U6L miR A	-115350	-247919 to 17219	No	ns	0.0776
							UTD vs. I53F-U6L miR B	-147154	-263493 to -30814	Yes	*	0.0255
							UTD vs. I53F-U6L miR Ctrl	-112273	-464855 to 240310	No	ns	0.4678
							I53F-U6L miR A vs. I53F-U6L miR B	-31804	-163582 to 99974	No	ns	0.7196
							I53F-U6L miR A vs. I53F-U6L miR Ctrl	3077	-340759 to 346913	No	ns	>0,9999
							I53F-U6L miR B vs. I53F-U6L miR Ctrl	34881	-355380 to 425142	No	ns	0.9574
							8
							Me275 vs. UTD	4165	-188386 to 196716	No	ns	0.9997
							Me275 vs. I53F-U6L miR A	-175426	-478721 to 127868	No	ns	0.1387
							Me275 vs. I53F-U6L miR B	-219967	-302827 to -137106	Yes	**	0.0079
							Me275 vs. I53F-U6L miR Ctrl	-180098	-773424 to 413229	No	ns	0.3898
							UTD vs. I53F-U6L miR A	-179592	-407877 to 48693	No	ns	0.0982
							UTD vs. I53F-U6L miR B	-224132	-380022 to -68242	Yes	*	0.0198
							UTD vs. I53F-U6L miR Ctrl	-184263	-697384 to 328858	No	ns	0.377
							I53F-U6L miR A vs. I53F-U6L miR B	-44540	-315970 to 226890	No	ns	0.8056
							I53F-U6L miR A vs. I53F-U6L miR Ctrl	-4671	-466472 to 457129	No	ns	>0,9999
							I53F-U6L miR B vs. I53F-U6L miR Ctrl	39869	-533989 to 613727	No	ns	0.978
							10
							Me275 vs. UTD	9803	-236212 to 255817	No	ns	0.9965
							Me275 vs. I53F-U6L miR A	-212706	-612892 to 187480	No	ns	0.1611
							Me275 vs. I53F-U6L miR B	-262722	-373475 to -151970	Yes	**	0.0097
							Me275 vs. I53F-U6L miR Ctrl	-223201	-966548 to 520146	No	ns	0.3956
							UTD vs. I53F-U6L miR A	-222509	-524651 to 79634	No	ns	0.1158
							UTD vs. I53F-U6L miR B	-272525	-469562 to -75488	Yes	*	0.0216
							UTD vs. I53F-U6L miR Ctrl	-233004	-873127 to 407120	No	ns	0.3719
							I53F-U6L miR A vs. I53F-U6L miR B	-50016	-407316 to 307283	No	ns	0.8691
							I53F-U6L miR A vs. I53F-U6L miR Ctrl	-10495	-583132 to 562142	No	ns	>0,9999
							I53F-U6L miR B vs. I53F-U6L miR Ctrl	39521	-676317 to 755359	No	ns	0.9904
							12
							Me275 vs. UTD	15290	-289321 to 319901	No	ns	0.9917
							Me275 vs. I53F-U6L miR A	-204335	-661924 to 253254	No	ns	0.2167
							Me275 vs. I53F-U6L miR B	-255452	-341984 to -168919	Yes	**	0.0063
							Me275 vs. I53F-U6L miR Ctrl	-211240	-1075060 to 652580	No	ns	0.5113
							UTD vs. I53F-U6L miR A	-219625	-563035 to 123785	No	ns	0.1699
							UTD vs. I53F-U6L miR B	-270742	-541388 to -95,25	Yes	*	0.05
							UTD vs. I53F-U6L miR Ctrl	-226530	-959872 to 506812	No	ns	0.4811
							I53F-U6L miR A vs. I53F-U6L miR B	-51117	-482634 to 380401	No	ns	0.8972
							I53F-U6L miR A vs. I53F-U6L miR Ctrl	-6905	-674412 to 660602	No	ns	>0,9999
							I53F-U6L miR B vs. I53F-U6L miR Ctrl	44212	-804544 to 892967	No	ns	0.9913
							14
							Me275 vs. UTD	29749	-290809 to 350307	No	ns	0.9357
							Me275 vs. I53F-U6L miR A	-122498	-553815 to 308818	No	ns	0.4259
							Me275 vs. I53F-U6L miR B	-155065	-193539 to -116591	Yes	**	0.0021
							Me275 vs. I53F-U6L miR Ctrl	-137924	-984866 to 709019	No	ns	0.7409
							UTD vs. I53F-U6L miR A	-152248	-476536 to 172040	No	ns	0.349
							UTD vs. I53F-U6L miR B	-184814	-497467 to 127839	No	ns	0.1364
							UTD vs. I53F-U6L miR Ctrl	-167673	-874884 to 539538	No	ns	0.6619
							I53F-U6L miR A vs. I53F-U6L miR B	-32567	-457876 to 392742	No	ns	0.9667
							I53F-U6L miR A vs. I53F-U6L miR Ctrl	-15425	-675139 to 644289	No	ns	>0,9999
							I53F-U6L miR B vs. I53F-U6L miR Ctrl	17141	-826678 to 860961	No	ns	0.9997
							16
							Me275 vs. UTD	40919	-335992 to 417830	No	ns	0.8995
							Me275 vs. I53F-U6L miR A	-27991	-539028 to 483047	No	ns	0.9887
							Me275 vs. I53F-U6L miR B	-33080	-161723 to 95563	No	ns	0.4821
							Me275 vs. I53F-U6L miR Ctrl	-33776	-928759 to 861207	No	ns	0.9971
							UTD vs. I53F-U6L miR A	-68910	-452920 to 315100	No	ns	0.9059
							UTD vs. I53F-U6L miR B	-73999	-396359 to 248360	No	ns	0.6614
							UTD vs. I53F-U6L miR Ctrl	-74696	-803062 to 653671	No	ns	0.9665
							I53F-U6L miR A vs. I53F-U6L miR B	-5089	-468917 to 458738	No	ns	>0,9999
							I53F-U6L miR A vs. I53F-U6L miR Ctrl	-5786	-688225 to 676654	No	ns	>0,9999
							I53F-U6L miR B vs. I53F-U6L miR Ctrl	-696.3	-864692 to 863299	No	ns	>0,9999
							18
							Me275 vs. UTD	32671	-416492 to 481835	No	ns	0.97
							Me275 vs. I53F-U6L miR A	130169	-356527 to 616866	No	ns	0.4596
							Me275 vs. I53F-U6L miR B	139172	-57155 to 335499	No	ns	0.0958
							Me275 vs. I53F-U6L miR Ctrl	118118	-799035 to 1035272	No	ns	0.8445
							UTD vs. I53F-U6L miR A	97498	-286444 to 481440	No	ns	0.786
							UTD vs. I53F-U6L miR B	106501	-255783 to 468785	No	ns	0.5567
							UTD vs. I53F-U6L miR Ctrl	85447	-635013 to 805907	No	ns	0.9566
							I53F-U6L miR A vs. I53F-U6L miR B	9003	-391232 to 409237	No	ns	0.9999
							I53F-U6L miR A vs. I53F-U6L miR Ctrl	-12051	-720528 to 696426	No	ns	>0,9999
							I53F-U6L miR B vs. I53F-U6L miR Ctrl	-21054	-873414 to 831307	No	ns	0.9996
							20
							Me275 vs. UTD	52943	-432406 to 538293	No	ns	0.8982
							Me275 vs. I53F-U6L miR A	300400	-174401 to 775201	No	ns	0.118
							Me275 vs. I53F-U6L miR B	340201	106506 to 573896	Yes	*	0.0241
							Me275 vs. I53F-U6L miR Ctrl	304327	-632092 to 1240747	No	ns	0.3544
							UTD vs. I53F-U6L miR A	247457	-144946 to 639859	No	ns	0.1927
							UTD vs. I53F-U6L miR B	287258	-95452 to 669967	No	ns	0.1027
							UTD vs. I53F-U6L miR Ctrl	251384	-475377 to 978145	No	ns	0.4872
							I53F-U6L miR A vs. I53F-U6L miR B	39801	-332761 to 412363	No	ns	0.9695
							I53F-U6L miR A vs. I53F-U6L miR Ctrl	3927	-726156 to 734011	No	ns	>0,9999
							I53F-U6L miR B vs. I53F-U6L miR Ctrl	-35874	-886978 to 815231	No	ns	0.9974
							22
							Me275 vs. UTD	58161	-459243 to 575565	No	ns	0.8897
							Me275 vs. I53F-U6L miR A	511811	-7318 to 1030940	No	ns	0.0514
							Me275 vs. I53F-U6L miR B	579466	330075 to 828857	Yes	*	0.0101
							Me275 vs. I53F-U6L miR Ctrl	521126	-488449 to 1530701	No	ns	0.1695
							UTD vs. I53F-U6L miR A	453650	30160 to 877140	Yes	*	0.0398
							UTD vs. I53F-U6L miR B	521305	113417 to 929193	Yes	*	0.0261
							UTD vs. I53F-U6L miR Ctrl	462965	-322390 to 1248321	No	ns	0.1836
							I53F-U6L miR A vs. I53F-U6L miR B	67655	-341901 to 477211	No	ns	0.8794
							I53F-U6L miR A vs. I53F-U6L miR Ctrl	9315	-775499 to 794130	No	ns	>0,9999
							I53F-U6L miR B vs. I53F-U6L miR Ctrl	-58340	-977437 to 860757	No	ns	0.9882
							24
							Me275 vs. UTD	78814	-443541 to 601169	No	ns	0.7779
							Me275 vs. I53F-U6L miR A	761346	251173 to 1271519	Yes	*	0.023
							Me275 vs. I53F-U6L miR B	866224	534752 to 1197696	Yes	**	0.0081
							Me275 vs. I53F-U6L miR Ctrl	763916	-312836 to 1840668	No	ns	0.0957
							UTD vs. I53F-U6L miR A	682532	260530 to 1104534	Yes	**	0.0093
							UTD vs. I53F-U6L miR B	787410	394227 to 1180593	Yes	**	0.0057
							UTD vs. I53F-U6L miR Ctrl	685102	-162513 to 1532717	No	ns	0.0859
							I53F-U6L miR A vs. I53F-U6L miR B	104878	-278475 to 488231	No	ns	0.697
							I53F-U6L miR A vs. I53F-U6L miR Ctrl	2570	-849587 to 854727	No	ns	>0,9999
							I53F-U6L miR B vs. I53F-U6L miR Ctrl	-102308	-1043931 to 839315	No	ns	0.9416
							26
							Me275 vs. UTD	91383	-388720 to 571486	No	ns	0.6571
							Me275 vs. I53F-U6L miR A	1033054	541175 to 1524933	Yes	*	0.012
							Me275 vs. I53F-U6L miR B	1184524	734252 to 1634795	Yes	**	0.008
							Me275 vs. I53F-U6L miR Ctrl	1040228	-61661 to 2142117	No	ns	0.0558
							UTD vs. I53F-U6L miR A	941670	544406 to 1338935	Yes	**	0.0022
							UTD vs. I53F-U6L miR B	1093140	712018 to 1474263	Yes	**	0.001
							UTD vs. I53F-U6L miR Ctrl	948844	59411 to 1838278	Yes	*	0.0425
							I53F-U6L miR A vs. I53F-U6L miR B	151470	-235392 to 538332	No	ns	0.4994
							I53F-U6L miR A vs. I53F-U6L miR Ctrl	7174	-877122 to 891470	No	ns	>0,9999
							I53F-U6L miR B vs. I53F-U6L miR Ctrl	-144296	-1047607 to 759015	No	ns	0.8681
							28
							Me275 vs. UTD	101257	-416582 to 619096	No	ns	0.6419
							Me275 vs. I53F-U6L miR A	1347286	783785 to 1910787	Yes	**	0.0096
							Me275 vs. I53F-U6L miR B	1535738	1026212 to 2045263	Yes	**	0.006
							Me275 vs. I53F-U6L miR Ctrl	1327813	170167 to 2485460	Yes	*	0.0384
							UTD vs. I53F-U6L miR A	1246029	802204 to 1689854	Yes	**	0.0012
							UTD vs. I53F-U6L miR B	1434481	1014669 to 1854293	Yes	***	0.0005
							UTD vs. I53F-U6L miR Ctrl	1226556	297971 to 2155142	Yes	*	0.0244
							I53F-U6L miR A vs. I53F-U6L miR B	188452	-252805 to 629708	No	ns	0.4348
							I53F-U6L miR A vs. I53F-U6L miR Ctrl	-19473	-930080 to 891134	No	ns	>0,9999
							I53F-U6L miR B vs. I53F-U6L miR Ctrl	-207924	-1140102 to 724253	No	ns	0.7293
							30
							Me275 vs. UTD	130302	-401532 to 662136	No	ns	0.5102
							Me275 vs. I53F-U6L miR A	1662968	1092345 to 2233591	Yes	**	0.0065
							Me275 vs. I53F-U6L miR B	1901194	1294758 to 2507630	Yes	**	0.0054
							Me275 vs. I53F-U6L miR Ctrl	1636924	464443 to 2809405	Yes	*	0.0261
							UTD vs. I53F-U6L miR A	1532666	1080807 to 1984525	Yes	***	0.0005
							UTD vs. I53F-U6L miR B	1770892	1300692 to 2241093	Yes	***	0.0004
							UTD vs. I53F-U6L miR Ctrl	1506622	569238 to 2444007	Yes	*	0.0144
							I53F-U6L miR A vs. I53F-U6L miR B	238226	-243823 to 720275	No	ns	0.334
							I53F-U6L miR A vs. I53F-U6L miR Ctrl	-26044	-948355 to 896267	No	ns	0.9998
							I53F-U6L miR B vs. I53F-U6L miR Ctrl	-264270	-1174627 to 646087	No	ns	0.6052
							32
							Me275 vs. UTD	140342	-463021 to 743705	No	ns	0.5407
							Me275 vs. I53F-U6L miR A	1967974	1321058 to 2614890	Yes	**	0.0059
							Me275 vs. I53F-U6L miR B	2272921	1637146 to 2908696	Yes	**	0.0036
							Me275 vs. I53F-U6L miR Ctrl	1947574	739790 to 3155358	Yes	*	0.0197
							UTD vs. I53F-U6L miR A	1827632	1315218 to 2340046	Yes	***	0.0004
							UTD vs. I53F-U6L miR B	2132579	1625422 to 2639736	Yes	***	0.0002
							UTD vs. I53F-U6L miR Ctrl	1807232	862585 to 2751879	Yes	**	0.0083
							I53F-U6L miR A vs. I53F-U6L miR B	304947	-219213 to 829106	No	ns	0.2346
							I53F-U6L miR A vs. I53F-U6L miR Ctrl	-20400	-951712 to 910912	No	ns	>0,9999
							I53F-U6L miR B vs. I53F-U6L miR Ctrl	-325347	-1259804 to 609111	No	ns	0.4864
							34
							Me275 vs. UTD	161301	-478887 to 801489	No	ns	0.4939
							Me275 vs. I53F-U6L miR A	2277412	1568002 to 2986822	Yes	**	0.0051
							Me275 vs. I53F-U6L miR B	2617745	1910259 to 3325232	Yes	**	0.0031
							Me275 vs. I53F-U6L miR Ctrl	2255511	1035214 to 3475807	Yes	*	0.0152
							UTD vs. I53F-U6L miR A	2116110	1560977 to 2671243	Yes	***	0.0004
							UTD vs. I53F-U6L miR B	2456444	1902297 to 3010591	Yes	***	0.0002
							UTD vs. I53F-U6L miR Ctrl	2094209	1149436 to 3038983	Yes	**	0.0052
							I53F-U6L miR A vs. I53F-U6L miR B	340334	-238558 to 919225	No	ns	0.2289
							I53F-U6L miR A vs. I53F-U6L miR Ctrl	-21901	-949857 to 906055	No	ns	>0,9999
							I53F-U6L miR B vs. I53F-U6L miR Ctrl	-362235	-1290563 to 566094	No	ns	0.4302
							36
							Me275 vs. UTD	178501	-401120 to 758122	No	ns	0.3822
							Me275 vs. I53F-U6L miR A	2568207	1865102 to 3271311	Yes	**	0.0033
							Me275 vs. I53F-U6L miR B	2939402	2254624 to 3624181	Yes	**	0.0015
							Me275 vs. I53F-U6L miR Ctrl	2535290	1270834 to 3799746	Yes	*	0.0131
							UTD vs. I53F-U6L miR A	2389705	1853133 to 2926278	Yes	***	0.0002
							UTD vs. I53F-U6L miR B	2760901	2235114 to 3286688	Yes	***	0.0001
							UTD vs. I53F-U6L miR Ctrl	2356789	1348373 to 3365204	Yes	**	0.0051
							I53F-U6L miR A vs. I53F-U6L miR B	371196	-196094 to 938486	No	ns	0.1753
							I53F-U6L miR A vs. I53F-U6L miR Ctrl	-32917	-1001321 to 935487	No	ns	0.9997
							I53F-U6L miR B vs. I53F-U6L miR Ctrl	-404112	-1377106 to 568881	No	ns	0.3755
							38
							Me275 vs. UTD	204344	-488603 to 897291	No	ns	0.4053
							Me275 vs. I53F-U6L miR A	2851815	2102838 to 3600792	Yes	**	0.0028
							Me275 vs. I53F-U6L miR B	3254776	2596452 to 3913099	Yes	***	0.0006
							Me275 vs. I53F-U6L miR Ctrl	2820653	1623982 to 4017324	Yes	**	0.0098
							UTD vs. I53F-U6L miR A	2647471	2056063 to 3238878	Yes	***	0.0002
							UTD vs. I53F-U6L miR B	3050432	2497421 to 3603443	Yes	***	0.0001
							UTD vs. I53F-U6L miR Ctrl	2616309	1705789 to 3526829	Yes	**	0.002
							I53F-U6L miR A vs. I53F-U6L miR B	402961	-178156 to 984078	No	ns	0.149
							I53F-U6L miR A vs. I53F-U6L miR Ctrl	-31162	-933013 to 870690	No	ns	0.9997
							I53F-U6L miR B vs. I53F-U6L miR Ctrl	-434123	-1352334 to 484088	No	ns	0.2997
							40
							Me275 vs. UTD	222429	-546226 to 991085	No	ns	0.4156
							Me275 vs. I53F-U6L miR A	3104780	2273314 to 3936246	Yes	**	0.003
							Me275 vs. I53F-U6L miR B	3529255	2876185 to 4182325	Yes	***	0.0003
							Me275 vs. I53F-U6L miR Ctrl	3065353	1846795 to 4283910	Yes	**	0.0087
							UTD vs. I53F-U6L miR A	2882350	2226005 to 3538695	Yes	***	0.0002
							UTD vs. I53F-U6L miR B	3306826	2716076 to 3897576	Yes	***	0.0001
							UTD vs. I53F-U6L miR Ctrl	2842923	1925231 to 3760615	Yes	**	0.0014
							I53F-U6L miR A vs. I53F-U6L miR B	424475	-204562 to 1053513	No	ns	0.1566
							I53F-U6L miR A vs. I53F-U6L miR Ctrl	-39427	-953285 to 874431	No	ns	0.9994
							I53F-U6L miR B vs. I53F-U6L miR Ctrl	-463902	-1403417 to 475612	No	ns	0.2718
							Test details	Mean 1	Mean 2	Mean Diff,	SE of diff,	N1	N2	q	DF
							0
							Me275 vs. UTD	0	0	0	0	3	3
							Me275 vs. I53F-U6L miR A	0	0	0	0	3	3
							Me275 vs. I53F-U6L miR B	0	0	0	0	3	3
							Me275 vs. I53F-U6L miR Ctrl	0	0	0	0	3	3
							UTD vs. I53F-U6L miR A	0	0	0	0	3	3
							UTD vs. I53F-U6L miR B	0	0	0	0	3	3
							UTD vs. I53F-U6L miR Ctrl	0	0	0	0	3	3
							I53F-U6L miR A vs. I53F-U6L miR B	0	0	0	0	3	3
							I53F-U6L miR A vs. I53F-U6L miR Ctrl	0	0	0	0	3	3
							I53F-U6L miR B vs. I53F-U6L miR Ctrl	0	0	0	0	3	3
							2
							Me275 vs. UTD	75505	74610	894.7	11789	3	3	0.1073	2
							Me275 vs. I53F-U6L miR A	75505	74751	754.3	4578	3	3	0.233	2
							Me275 vs. I53F-U6L miR B	75505	71606	3899	14171	3	3	0.3891	2
							Me275 vs. I53F-U6L miR Ctrl	75505	75257	248.3	15833	3	3	0.02218	2
							UTD vs. I53F-U6L miR A	74610	74751	-140.3	12646	3	3	0.01569	2.59
							UTD vs. I53F-U6L miR B	74610	71606	3005	18434	3	3	0.2305	3.872
							UTD vs. I53F-U6L miR Ctrl	74610	75257	-646.3	19740	3	3	0.0463	3.696
							I53F-U6L miR A vs. I53F-U6L miR B	74751	71606	3145	14892	3	3	0.2987	2.413
							I53F-U6L miR A vs. I53F-U6L miR Ctrl	74751	75257	-506	16482	3	3	0.04342	2.332
							I53F-U6L miR B vs. I53F-U6L miR Ctrl	71606	75257	-3651	21249	3	3	0.243	3.952
							4
							Me275 vs. UTD	151807	150080	1727	19078	3	3	0.128	2
							Me275 vs. I53F-U6L miR A	151807	181476	-29669	10830	3	3	3.874	2
							Me275 vs. I53F-U6L miR B	151807	192707	-40900	10117	3	3	5.717	2
							Me275 vs. I53F-U6L miR Ctrl	151807	162002	-10195	27195	3	3	0.5302	2
							UTD vs. I53F-U6L miR A	150080	181476	-31395	21938	3	3	2.024	3.168
							UTD vs. I53F-U6L miR B	150080	192707	-42627	21595	3	3	2.792	3.042
							UTD vs. I53F-U6L miR Ctrl	150080	162002	-11922	33220	3	3	0.5075	3.585
							I53F-U6L miR A vs. I53F-U6L miR B	181476	192707	-11232	14821	3	3	1.072	3.982
							I53F-U6L miR A vs. I53F-U6L miR Ctrl	181476	162002	19474	29272	3	3	0.9408	2.619
							I53F-U6L miR B vs. I53F-U6L miR Ctrl	192707	162002	30705	29016	3	3	1.497	2.543
							6
							Me275 vs. UTD	240695	232937	7758	19836	3	3	0.5531	2
							Me275 vs. I53F-U6L miR A	240695	348287	-107592	22038	3	3	6.904	2
							Me275 vs. I53F-U6L miR B	240695	380091	-139396	11347	3	3	17.37	2
							Me275 vs. I53F-U6L miR Ctrl	240695	345210	-104515	54399	3	3	2.717	2
							UTD vs. I53F-U6L miR A	232937	348287	-115350	29650	3	3	5.502	3.956
							UTD vs. I53F-U6L miR B	232937	380091	-147154	22852	3	3	9.107	3.182
							UTD vs. I53F-U6L miR Ctrl	232937	345210	-112273	57902	3	3	2.742	2.523
							I53F-U6L miR A vs. I53F-U6L miR B	348287	380091	-31804	24787	3	3	1.815	2.991
							I53F-U6L miR A vs. I53F-U6L miR Ctrl	348287	345210	3077	58693	3	3	0.07415	2.639
							I53F-U6L miR B vs. I53F-U6L miR Ctrl	380091	345210	34881	55569	3	3	0.8877	2.174
							8
							Me275 vs. UTD	355762	351597	4165	25026	3	3	0.2354	2
							Me275 vs. I53F-U6L miR A	355762	531188	-175426	39419	3	3	6.294	2
							Me275 vs. I53F-U6L miR B	355762	575729	-219967	10769	3	3	28.89	2
							Me275 vs. I53F-U6L miR Ctrl	355762	535860	-180098	77114	3	3	3.303	2
							UTD vs. I53F-U6L miR A	351597	531188	-179592	46692	3	3	5.439	3.387
							UTD vs. I53F-U6L miR B	351597	575729	-224132	27245	3	3	11.63	2.716
							UTD vs. I53F-U6L miR Ctrl	351597	535860	-184263	81074	3	3	3.214	2.417
							I53F-U6L miR A vs. I53F-U6L miR B	531188	575729	-44540	40864	3	3	1.541	2.297
							I53F-U6L miR A vs. I53F-U6L miR Ctrl	531188	535860	-4671	86605	3	3	0.07628	2.978
							I53F-U6L miR B vs. I53F-U6L miR Ctrl	575729	535860	39869	77863	3	3	0.7241	2.078
							10
							Me275 vs. UTD	489334	479531	9803	31974	3	3	0.4336	2
							Me275 vs. I53F-U6L miR A	489334	702040	-212706	52012	3	3	5.784	2
							Me275 vs. I53F-U6L miR B	489334	752056	-262722	14394	3	3	25.81	2
							Me275 vs. I53F-U6L miR Ctrl	489334	712535	-223201	96612	3	3	3.267	2
							UTD vs. I53F-U6L miR A	479531	702040	-222509	61054	3	3	5.154	3.323
							UTD vs. I53F-U6L miR B	479531	752056	-272525	35065	3	3	10.99	2.779
							UTD vs. I53F-U6L miR Ctrl	479531	712535	-233004	101766	3	3	3.238	2.433
							I53F-U6L miR A vs. I53F-U6L miR B	702040	752056	-50016	53967	3	3	1.311	2.305
							I53F-U6L miR A vs. I53F-U6L miR Ctrl	702040	712535	-10495	109723	3	3	0.1353	3.069
							I53F-U6L miR B vs. I53F-U6L miR Ctrl	752056	712535	39521	97679	3	3	0.5722	2.089
							12
							Me275 vs. UTD	617531	602241	15290	39590	3	3	0.5462	2
							Me275 vs. I53F-U6L miR A	617531	821866	-204335	59473	3	3	4.859	2
							Me275 vs. I53F-U6L miR B	617531	872983	-255452	11247	3	3	32.12	2
							Me275 vs. I53F-U6L miR Ctrl	617531	828771	-211240	112270	3	3	2.661	2
							UTD vs. I53F-U6L miR A	602241	821866	-219625	71445	3	3	4.347	3.482
							UTD vs. I53F-U6L miR B	602241	872983	-270742	41157	3	3	9.303	2.321
							UTD vs. I53F-U6L miR Ctrl	602241	828771	-226530	119046	3	3	2.691	2.49
							I53F-U6L miR A vs. I53F-U6L miR B	821866	872983	-51117	60527	3	3	1.194	2.143
							I53F-U6L miR A vs. I53F-U6L miR Ctrl	821866	828771	-6905	127050	3	3	0.07686	3.041
							I53F-U6L miR B vs. I53F-U6L miR Ctrl	872983	828771	44212	112832	3	3	0.5541	2.04
							14
							Me275 vs. UTD	748624	718875	29749	41663	3	3	1.01	2
							Me275 vs. I53F-U6L miR A	748624	871122	-122498	56058	3	3	3.09	2
							Me275 vs. I53F-U6L miR B	748624	903689	-155065	5000	3	3	43.86	2
							Me275 vs. I53F-U6L miR Ctrl	748624	886548	-137924	110077	3	3	1.772	2
							UTD vs. I53F-U6L miR A	718875	871122	-152248	69845	3	3	3.083	3.693
							UTD vs. I53F-U6L miR B	718875	903689	-184814	41962	3	3	6.229	2.058
							UTD vs. I53F-U6L miR Ctrl	718875	886548	-167673	117697	3	3	2.015	2.561
							I53F-U6L miR A vs. I53F-U6L miR B	871122	903689	-32567	56281	3	3	0.8183	2.032
							I53F-U6L miR A vs. I53F-U6L miR Ctrl	871122	886548	-15425	123529	3	3	0.1766	2.972
							I53F-U6L miR B vs. I53F-U6L miR Ctrl	903689	886548	17141	110190	3	3	0.22	2.008
							16
							Me275 vs. UTD	892712	851793	40919	48987	3	3	1.181	2
							Me275 vs. I53F-U6L miR A	892712	920703	-27991	66419	3	3	0.596	2
							Me275 vs. I53F-U6L miR B	892712	925792	-33080	16720	3	3	2.798	2
							Me275 vs. I53F-U6L miR Ctrl	892712	926488	-33776	116321	3	3	0.4106	2
							UTD vs. I53F-U6L miR A	851793	920703	-68910	82530	3	3	1.181	3.679
							UTD vs. I53F-U6L miR B	851793	925792	-73999	51762	3	3	2.022	2.46
							UTD vs. I53F-U6L miR Ctrl	851793	926488	-74696	126215	3	3	0.837	2.688
							I53F-U6L miR A vs. I53F-U6L miR B	920703	925792	-5089	68491	3	3	0.1051	2.252
							I53F-U6L miR A vs. I53F-U6L miR Ctrl	920703	926488	-5786	133948	3	3	0.06108	3.179
							I53F-U6L miR B vs. I53F-U6L miR Ctrl	925792	926488	-696.3	117516	3	3	0.00838	2.083
							18
							Me275 vs. UTD	1030906	998235	32671	58378	3	3	0.7915	2
							Me275 vs. I53F-U6L miR A	1030906	900737	130169	63256	3	3	2.91	2
							Me275 vs. I53F-U6L miR B	1030906	891734	139172	25517	3	3	7.713	2
							Me275 vs. I53F-U6L miR Ctrl	1030906	912788	118118	119202	3	3	1.401	2
							UTD vs. I53F-U6L miR A	998235	900737	97498	86077	3	3	1.602	3.975
							UTD vs. I53F-U6L miR B	998235	891734	106501	63711	3	3	2.364	2.737
							UTD vs. I53F-U6L miR Ctrl	998235	912788	85447	132729	3	3	0.9104	2.907
							I53F-U6L miR A vs. I53F-U6L miR B	900737	891734	9003	68208	3	3	0.1867	2.634
							I53F-U6L miR A vs. I53F-U6L miR Ctrl	900737	912788	-12051	134946	3	3	0.1263	3.044
							I53F-U6L miR B vs. I53F-U6L miR Ctrl	891734	912788	-21054	121903	3	3	0.2442	2.183
							20
							Me275 vs. UTD	1177831	1124888	52943	63081	3	3	1.187	2
							Me275 vs. I53F-U6L miR A	1177831	877431	300400	61710	3	3	6.884	2
							Me275 vs. I53F-U6L miR B	1177831	837630	340201	30373	3	3	15.84	2
							Me275 vs. I53F-U6L miR Ctrl	1177831	873504	304327	121706	3	3	3.536	2
							UTD vs. I53F-U6L miR A	1124888	877431	247457	88245	3	3	3.966	3.998
							UTD vs. I53F-U6L miR B	1124888	837630	287258	70012	3	3	5.802	2.88
							UTD vs. I53F-U6L miR Ctrl	1124888	873504	251384	137082	3	3	2.593	3.002
							I53F-U6L miR A vs. I53F-U6L miR B	877431	837630	39801	68779	3	3	0.8184	2.915
							I53F-U6L miR A vs. I53F-U6L miR Ctrl	877431	873504	3927	136457	3	3	0.0407	2.965
							I53F-U6L miR B vs. I53F-U6L miR Ctrl	837630	873504	-35874	125439	3	3	0.4044	2.248
							22
							Me275 vs. UTD	1322657	1264496	58161	67247	3	3	1.223	2
							Me275 vs. I53F-U6L miR A	1322657	810846	511811	67471	3	3	10.73	2
							Me275 vs. I53F-U6L miR B	1322657	743191	579466	32413	3	3	25.28	2
							Me275 vs. I53F-U6L miR Ctrl	1322657	801531	521126	131214	3	3	5.617	2
							UTD vs. I53F-U6L miR A	1264496	810846	453650	95260	3	3	6.735	4
							UTD vs. I53F-U6L miR B	1264496	743191	521305	74651	3	3	9.876	2.882
							UTD vs. I53F-U6L miR Ctrl	1264496	801531	462965	147442	3	3	4.441	2.983
							I53F-U6L miR A vs. I53F-U6L miR B	810846	743191	67655	74853	3	3	1.278	2.876
							I53F-U6L miR A vs. I53F-U6L miR Ctrl	810846	801531	9315	147545	3	3	0.08929	2.989
							I53F-U6L miR B vs. I53F-U6L miR Ctrl	743191	801531	-58340	135158	3	3	0.6104	2.243
							24
							Me275 vs. UTD	1479409	1400595	78814	67890	3	3	1.642	2
							Me275 vs. I53F-U6L miR A	1479409	718063	761346	66307	3	3	16.24	2
							Me275 vs. I53F-U6L miR B	1479409	613185	866224	43081	3	3	28.44	2
							Me275 vs. I53F-U6L miR Ctrl	1479409	715493	763916	139945	3	3	7.72	2
							UTD vs. I53F-U6L miR A	1400595	718063	682532	94898	3	3	10.17	3.998
							UTD vs. I53F-U6L miR B	1400595	613185	787410	80406	3	3	13.85	3.386
							UTD vs. I53F-U6L miR Ctrl	1400595	715493	685102	155543	3	3	6.229	2.892
							I53F-U6L miR A vs. I53F-U6L miR B	718063	613185	104878	79073	3	3	1.876	3.433
							I53F-U6L miR A vs. I53F-U6L miR Ctrl	718063	715493	2570	154859	3	3	0.02347	2.855
							I53F-U6L miR B vs. I53F-U6L miR Ctrl	613185	715493	-102308	146426	3	3	0.9881	2.376
							26
							Me275 vs. UTD	1633481	1542098	91383	62399	3	3	2.071	2
							Me275 vs. I53F-U6L miR A	1633481	600427	1033054	63929	3	3	22.85	2
							Me275 vs. I53F-U6L miR B	1633481	448957	1184524	58522	3	3	28.62	2
							Me275 vs. I53F-U6L miR Ctrl	1633481	593253	1040228	143212	3	3	10.27	2
							UTD vs. I53F-U6L miR A	1542098	600427	941670	89334	3	3	14.91	3.998
							UTD vs. I53F-U6L miR B	1542098	448957	1093140	85548	3	3	18.07	3.984
							UTD vs. I53F-U6L miR Ctrl	1542098	593253	948844	156216	3	3	8.59	2.733
							I53F-U6L miR A vs. I53F-U6L miR B	600427	448957	151470	86670	3	3	2.472	3.969
							I53F-U6L miR A vs. I53F-U6L miR Ctrl	600427	593253	7174	156833	3	3	0.06469	2.767
							I53F-U6L miR B vs. I53F-U6L miR Ctrl	448957	593253	-144296	154708	3	3	1.319	2.65
							28
							Me275 vs. UTD	1797213	1695956	101257	67303	3	3	2.128	2
							Me275 vs. I53F-U6L miR A	1797213	449927	1347286	73238	3	3	26.02	2
							Me275 vs. I53F-U6L miR B	1797213	261475	1535738	66223	3	3	32.8	2
							Me275 vs. I53F-U6L miR Ctrl	1797213	469400	1327813	150459	3	3	12.48	2
							UTD vs. I53F-U6L miR A	1695956	449927	1246029	99466	3	3	17.72	3.972
							UTD vs. I53F-U6L miR B	1695956	261475	1434481	94420	3	3	21.49	3.999
							UTD vs. I53F-U6L miR Ctrl	1695956	469400	1226556	164826	3	3	10.52	2.77
							I53F-U6L miR A vs. I53F-U6L miR B	449927	261475	188452	98738	3	3	2.699	3.96
							I53F-U6L miR A vs. I53F-U6L miR Ctrl	449927	469400	-19473	167337	3	3	0.1646	2.897
							I53F-U6L miR B vs. I53F-U6L miR Ctrl	261475	469400	-207924	164388	3	3	1.789	2.747
							30
							Me275 vs. UTD	1970480	1840178	130302	69122	3	3	2.666	2
							Me275 vs. I53F-U6L miR A	1970480	307512	1662968	74164	3	3	31.71	2
							Me275 vs. I53F-U6L miR B	1970480	69286	1901194	78818	3	3	34.11	2
							Me275 vs. I53F-U6L miR Ctrl	1970480	333556	1636924	152387	3	3	15.19	2
							UTD vs. I53F-U6L miR A	1840178	307512	1532666	101381	3	3	21.38	3.98
							UTD vs. I53F-U6L miR B	1840178	69286	1770892	104834	3	3	23.89	3.933
							UTD vs. I53F-U6L miR Ctrl	1840178	333556	1506622	167331	3	3	12.73	2.79
							I53F-U6L miR A vs. I53F-U6L miR B	307512	69286	238226	108225	3	3	3.113	3.985
							I53F-U6L miR A vs. I53F-U6L miR Ctrl	307512	333556	-26044	169476	3	3	0.2173	2.897
							I53F-U6L miR B vs. I53F-U6L miR Ctrl	69286	333556	-264270	171564	3	3	2.178	2.999
							32
							Me275 vs. UTD	2131355	1991013	140342	78419	3	3	2.531	2
							Me275 vs. I53F-U6L miR A	2131355	163381	1967974	84079	3	3	33.1	2
							Me275 vs. I53F-U6L miR B	2131355	-141566	2272921	82631	3	3	38.9	2
							Me275 vs. I53F-U6L miR Ctrl	2131355	183781	1947574	156975	3	3	17.55	2
							UTD vs. I53F-U6L miR A	1991013	163381	1827632	114973	3	3	22.48	3.981
							UTD vs. I53F-U6L miR B	1991013	-141566	2132579	113919	3	3	26.47	3.989
							UTD vs. I53F-U6L miR Ctrl	1991013	183781	1807232	175473	3	3	14.57	2.94
							I53F-U6L miR A vs. I53F-U6L miR B	163381	-141566	304947	117887	3	3	3.658	3.999
							I53F-U6L miR A vs. I53F-U6L miR Ctrl	163381	183781	-20400	178075	3	3	0.162	3.06
							I53F-U6L miR B vs. I53F-U6L miR Ctrl	-141566	183781	-325347	177395	3	3	2.594	3.029
							34
							Me275 vs. UTD	2295598	2134297	161301	83205	3	3	2.742	2
							Me275 vs. I53F-U6L miR A	2295598	18186	2277412	92202	3	3	34.93	2
							Me275 vs. I53F-U6L miR B	2295598	-322147	2617745	91952	3	3	40.26	2
							Me275 vs. I53F-U6L miR Ctrl	2295598	40087	2255511	158601	3	3	20.11	2
							UTD vs. I53F-U6L miR A	2134297	18186	2116110	124194	3	3	24.1	3.959
							UTD vs. I53F-U6L miR B	2134297	-322147	2456444	124009	3	3	28.01	3.961
							UTD vs. I53F-U6L miR Ctrl	2134297	40087	2094209	179102	3	3	16.54	3.023
							I53F-U6L miR A vs. I53F-U6L miR B	18186	-322147	340334	130216	3	3	3.696	4
							I53F-U6L miR A vs. I53F-U6L miR Ctrl	18186	40087	-21901	183455	3	3	0.1688	3.213
							I53F-U6L miR B vs. I53F-U6L miR Ctrl	-322147	40087	-362235	183329	3	3	2.794	3.208
							36
							Me275 vs. UTD	2442574	2264073	178501	75333	3	3	3.351	2
							Me275 vs. I53F-U6L miR A	2442574	-125633	2568207	91382	3	3	39.75	2
							Me275 vs. I53F-U6L miR B	2442574	-496828	2939402	89000	3	3	46.71	2
							Me275 vs. I53F-U6L miR Ctrl	2442574	-92716	2535290	164341	3	3	21.82	2
							UTD vs. I53F-U6L miR A	2264073	-125633	2389705	118430	3	3	28.54	3.86
							UTD vs. I53F-U6L miR B	2264073	-496828	2760901	116602	3	3	33.49	3.894
							UTD vs. I53F-U6L miR Ctrl	2264073	-92716	2356789	180784	3	3	18.44	2.805
							I53F-U6L miR A vs. I53F-U6L miR B	-125633	-496828	371196	127561	3	3	4.115	3.997
							I53F-U6L miR A vs. I53F-U6L miR Ctrl	-125633	-92716	-32917	188039	3	3	0.2476	3.129
							I53F-U6L miR B vs. I53F-U6L miR Ctrl	-496828	-92716	-404112	186893	3	3	3.058	3.08
							38
							Me275 vs. UTD	2586352	2382008	204344	90062	3	3	3.209	2
							Me275 vs. I53F-U6L miR A	2586352	-265463	2851815	97344	3	3	41.43	2
							Me275 vs. I53F-U6L miR B	2586352	-668424	3254776	85562	3	3	53.8	2
							Me275 vs. I53F-U6L miR Ctrl	2586352	-234301	2820653	155531	3	3	25.65	2
							UTD vs. I53F-U6L miR A	2382008	-265463	2647471	132616	3	3	28.23	3.976
							UTD vs. I53F-U6L miR B	2382008	-668424	3050432	124226	3	3	34.73	3.99
							UTD vs. I53F-U6L miR Ctrl	2382008	-234301	2616309	179725	3	3	20.59	3.206
							I53F-U6L miR A vs. I53F-U6L miR B	-265463	-668424	402961	129602	3	3	4.397	3.935
							I53F-U6L miR A vs. I53F-U6L miR Ctrl	-265463	-234301	-31162	183482	3	3	0.2402	3.358
							I53F-U6L miR B vs. I53F-U6L miR Ctrl	-668424	-234301	-434123	177512	3	3	3.459	3.109
							40
							Me275 vs. UTD	2723168	2500739	222429	99902	3	3	3.149	2
							Me275 vs. I53F-U6L miR A	2723168	-381612	3104780	108065	3	3	40.63	2
							Me275 vs. I53F-U6L miR B	2723168	-806087	3529255	84879	3	3	58.8	2
							Me275 vs. I53F-U6L miR Ctrl	2723168	-342185	3065353	158375	3	3	27.37	2
							UTD vs. I53F-U6L miR A	2500739	-381612	2882350	147168	3	3	27.7	3.976
							UTD vs. I53F-U6L miR B	2500739	-806087	3306826	131091	3	3	35.67	3.898
							UTD vs. I53F-U6L miR Ctrl	2500739	-342185	2842923	187252	3	3	21.47	3.374
							I53F-U6L miR A vs. I53F-U6L miR B	-381612	-806087	424475	137414	3	3	4.369	3.787
							I53F-U6L miR A vs. I53F-U6L miR Ctrl	-381612	-342185	-39427	191731	3	3	0.2908	3.531
							I53F-U6L miR B vs. I53F-U6L miR Ctrl	-806087	-342185	-463902	179686	3	3	3.651	3.061
panel i right
	A375			UTD			I53F-U6L miR A			I53F-U6L miR B			I53F-U6L miR Ctrl
0	0	0	0	0	0	0	0	0	0	0	0	0	0	0	0
2	184449	184449	184449	105871	81205	136765	-17750	26807	-48010	-49700	-477	-9875	7320	25367	9771
4	392827	392827	392827	223820	183470	287005	-26744	56989	22855	-59385	7361	-5072	-19639	37297	-64623
6	633280	633280	633280	370834	311856	504592	-44287	132340	85984	-66969	56144	93281	-14884	84970	-25352
8	902629	902629	902629	546261	466053	734763	-32149	191867	191258	-48397	114810	164733	1242	143963	-2634
10	1218007	1218007	1218007	737514	643435	972657	-22316	291069	269906	-23299	256203	268862	-10833	235045	57721
12	1572616	1572616	1572616	973986	859379	1312440	-35258	370443	435769	-65361	367899	403593	-91866	308117	115998
14	2003839	2003839	2003839	1248715	1076783	1670351	-84444	478743	566002	-81279	488761	490948	-152942	365582	135218
16	2439689	2439689	2439689	1543985	1367456	2032552	-129935	570967	722388	-233234	567643	615346	-310782	446348	104664
18	2927785	2927785	2927785	1871348	1687326	2417814	-261349	640354	869079	-352943	574099	690212	-444433	497348	56705
20	3437152	3437152	3437152	2211923	1968695	2820517	-358513	719053	905488	-500742	623746	748664	-639526	532390	-34981
22	3978964	3978964	3978964	2611375	2310896	3329669	-461146	783718	960610	-645615	577066	792055	-840919	520462	-121876
24	4544060	4544060	4544060	2980529	2635132	3753879	-533754	817228	1036383	-712281	555118	739823	-932424	501788	-220760
26	5152887	5152887	5152887	3415264	3000843	4262997	-630870	824028	1067307	-815143	525791	734202	-1024983	504274	-353553
28	5734787	5734787	5734787	3866562	3400369	4764216	-696112	837660	1089971	-919813	495522	721372	-1123052	483406	-414022
30	6355993	6355993	6355993	4328623	3913435	5305851	-758628	869615	1181426	-940387	480379	718825	-1294419	486307	-542375
32	7008400	7008400	7008400	4761738	4315582	5823350	-772781	943986	1223348	-1007264	588033	706582	-1407400	494158	-607040
34	7611840	7611840	7611840	5219629	4818049	6371975	-802296	1058920	1335148	-1097604	630728	766030	-1535529	559560	-717557
36	8254950	8254950	8254950	5716338	5271851	6848981	-799746	1143450	1384855	-1169165	639077	814237	-1631855	595562	-762802
38	8868530	8868530	8868530	6179892	5717966	7307650	-843726	1224377	1472276	-1272723	753221	800132	-1724311	690211	-806660
40	9447720	9447720	9447720	6562804	6155960	7875970	-867116	1357911	1606413	-1354983	831143	907213	-1781638	793294	-807572
Table Analyzed	A375 Ratio 2:1						Within each row, compare columns (simple effects within rows)
Two-way RM ANOVA	Matching: Stacked						Number of families	21
Assume sphericity?	No						Number of comparisons per family	10
Alpha	0.05						Alpha	0.05
Source of Variation	% of total variation	P value	P value summary	Significant?	Geisser-Greenhouse's epsilon		Tukey's multiple comparisons test	Mean Diff,	95,00% CI of diff,	Significant?	Summary	Adjusted P Value
Time x Column Factor	30.12	<0,0001	****	Yes
Time	18.36	<0,0001	****	Yes	0.05092		0
Column Factor	47.06	<0,0001	****	Yes			A375 vs. UTD	0
Subject	2.952	<0,0001	****	Yes			A375 vs. I53F-U6L miR A	0
							A375 vs. I53F-U6L miR B	0
ANOVA table	SS	DF	MS	F (DFn, DFd)	P value		A375 vs. I53F-U6L miR Ctrl	0
Time x Column Factor	545000000000000	80	6812901987326	F (80, 200) = 50,08	P<0,0001		UTD vs. I53F-U6L miR A	0
Time	332200000000000	20	16612093172973	F (1,018, 10,18) = 122,1	P<0,0001		UTD vs. I53F-U6L miR B	0
Column Factor	851500000000000	4	212900000000000	F (4, 10) = 39,86	P<0,0001		UTD vs. I53F-U6L miR Ctrl	0
Subject	53412217574367	10	5341221757437	F (10, 200) = 39,26	P<0,0001		I53F-U6L miR A vs. I53F-U6L miR B	0
Residual	27206770763691	200	136033853818				I53F-U6L miR A vs. I53F-U6L miR Ctrl	0
							I53F-U6L miR B vs. I53F-U6L miR Ctrl	0
Data summary
Number of columns (Column Factor)	5						2
Number of rows (Time)	21						A375 vs. UTD	76502	-47160 to 200164	No	ns	0.123
Number of subjects (Subject)	15						A375 vs. I53F-U6L miR A	197433	30249 to 364618	Yes	*	0.0362
Number of missing values	0						A375 vs. I53F-U6L miR B	204466	88383 to 320549	Yes	*	0.0166
							A375 vs. I53F-U6L miR Ctrl	170296	126812 to 213781	Yes	**	0.0025
							UTD vs. I53F-U6L miR A	120931	-4722 to 246585	No	ns	0.0563
							UTD vs. I53F-U6L miR B	127964	29761 to 226167	Yes	*	0.0203
							UTD vs. I53F-U6L miR Ctrl	93794	-11257 to 198846	No	ns	0.0648
							I53F-U6L miR A vs. I53F-U6L miR B	7033	-118331 to 132397	No	ns	0.9984
							I53F-U6L miR A vs. I53F-U6L miR Ctrl	-27137	-178052 to 123778	No	ns	0.7566
							I53F-U6L miR B vs. I53F-U6L miR Ctrl	-34170	-131339 to 62999	No	ns	0.4108
							4
							A375 vs. UTD	161395	-70423 to 393214	No	ns	0.0991
							A375 vs. I53F-U6L miR A	375127	188093 to 562161	Yes	*	0.0131
							A375 vs. I53F-U6L miR B	411859	254182 to 569536	Yes	**	0.0081
							A375 vs. I53F-U6L miR Ctrl	408482	181589 to 635375	Yes	*	0.016
							UTD vs. I53F-U6L miR A	213732	37572 to 389891	Yes	*	0.0265
							UTD vs. I53F-U6L miR B	250464	76602 to 424326	Yes	*	0.0159
							UTD vs. I53F-U6L miR Ctrl	247087	59620 to 434554	Yes	*	0.0194
							I53F-U6L miR A vs. I53F-U6L miR B	36732	-106734 to 180198	No	ns	0.7756
							I53F-U6L miR A vs. I53F-U6L miR Ctrl	33355	-139795 to 206505	No	ns	0.8934
							I53F-U6L miR B vs. I53F-U6L miR Ctrl	-3377	-173514 to 166760	No	ns	>0,9999
							6
							A375 vs. UTD	237519	-201175 to 676214	No	ns	0.1559
							A375 vs. I53F-U6L miR A	575268	168471 to 982064	Yes	*	0.0255
							A375 vs. I53F-U6L miR B	605795	233179 to 978410	Yes	*	0.0194
							A375 vs. I53F-U6L miR Ctrl	618369	347848 to 888889	Yes	*	0.0104
							UTD vs. I53F-U6L miR A	337748	-8954 to 684451	No	ns	0.0544
							UTD vs. I53F-U6L miR B	368275	31142 to 705408	Yes	*	0.0375
							UTD vs. I53F-U6L miR Ctrl	380849	49742 to 711957	Yes	*	0.0331
							I53F-U6L miR A vs. I53F-U6L miR B	30527	-289490 to 350544	No	ns	0.9905
							I53F-U6L miR A vs. I53F-U6L miR Ctrl	43101	-262203 to 348405	No	ns	0.9502
							I53F-U6L miR B vs. I53F-U6L miR Ctrl	12574	-267157 to 292305	No	ns	0.9993
							8
							A375 vs. UTD	320270	-292505 to 933045	No	ns	0.1659
							A375 vs. I53F-U6L miR A	785637	211882 to 1359392	Yes	*	0.0272
							A375 vs. I53F-U6L miR B	825580	330409 to 1320751	Yes	*	0.0185
							A375 vs. I53F-U6L miR Ctrl	855105	483998 to 1226213	Yes	*	0.0102
							UTD vs. I53F-U6L miR A	465367	-20755 to 951489	No	ns	0.0576
							UTD vs. I53F-U6L miR B	505310	39526 to 971094	Yes	*	0.0385
							UTD vs. I53F-U6L miR Ctrl	534835	71398 to 998273	Yes	*	0.0329
							I53F-U6L miR A vs. I53F-U6L miR B	39943	-402859 to 482746	No	ns	0.992
							I53F-U6L miR A vs. I53F-U6L miR Ctrl	69468	-361787 to 500724	No	ns	0.922
							I53F-U6L miR B vs. I53F-U6L miR Ctrl	29525	-343032 to 402082	No	ns	0.9944
							10
							A375 vs. UTD	433472	-319805 to 1186749	No	ns	0.14
							A375 vs. I53F-U6L miR A	1038454	260432 to 1816476	Yes	*	0.0286
							A375 vs. I53F-U6L miR B	1050752	317140 to 1784364	Yes	*	0.0249
							A375 vs. I53F-U6L miR Ctrl	1124029	560379 to 1687679	Yes	*	0.0132
							UTD vs. I53F-U6L miR A	604982	-21068 to 1231033	No	ns	0.0559
							UTD vs. I53F-U6L miR B	617280	9521 to 1225039	Yes	*	0.0475
							UTD vs. I53F-U6L miR Ctrl	690558	123886 to 1257230	Yes	*	0.0265
							I53F-U6L miR A vs. I53F-U6L miR B	12298	-606672 to 631267	No	ns	>0,9999
							I53F-U6L miR A vs. I53F-U6L miR Ctrl	85575	-498442 to 669593	No	ns	0.949
							I53F-U6L miR B vs. I53F-U6L miR Ctrl	73278	-480102 to 626657	No	ns	0.9656
							12
							A375 vs. UTD	524014	-522419 to 1570448	No	ns	0.1786
							A375 vs. I53F-U6L miR A	1315631	182034 to 2449229	Yes	*	0.0375
							A375 vs. I53F-U6L miR B	1337239	177570 to 2496908	Yes	*	0.038
							A375 vs. I53F-U6L miR Ctrl	1461866	573235 to 2350497	Yes	*	0.019
							UTD vs. I53F-U6L miR A	791617	-102731 to 1685965	No	ns	0.0737
							UTD vs. I53F-U6L miR B	813225	-94225 to 1720674	No	ns	0.0709
							UTD vs. I53F-U6L miR Ctrl	937852	133719 to 1741985	Yes	*	0.0301
							I53F-U6L miR A vs. I53F-U6L miR B	21608	-915644 to 958859	No	ns	>0,9999
							I53F-U6L miR A vs. I53F-U6L miR Ctrl	146235	-711131 to 1003601	No	ns	0.9233
							I53F-U6L miR B vs. I53F-U6L miR Ctrl	124627	-749862 to 999117	No	ns	0.9559
							14
							A375 vs. UTD	671889	-684813 to 2028591	No	ns	0.182
							A375 vs. I53F-U6L miR A	1683739	115413 to 3252064	Yes	*	0.0436
							A375 vs. I53F-U6L miR B	1704362	239566 to 3169158	Yes	*	0.0373
							A375 vs. I53F-U6L miR Ctrl	1887886	733811 to 3041961	Yes	*	0.0192
							UTD vs. I53F-U6L miR A	1011849	-199320 to 2223018	No	ns	0.0875
							UTD vs. I53F-U6L miR B	1032473	-124644 to 2189590	No	ns	0.0719
							UTD vs. I53F-U6L miR Ctrl	1215997	172983 to 2259011	Yes	*	0.0301
							I53F-U6L miR A vs. I53F-U6L miR B	20624	-1222315 to 1263562	No	ns	>0,9999
							I53F-U6L miR A vs. I53F-U6L miR Ctrl	204148	-974161 to 1382456	No	ns	0.9151
							I53F-U6L miR B vs. I53F-U6L miR Ctrl	183524	-925165 to 1292213	No	ns	0.9304
							16
							A375 vs. UTD	791691	-738786 to 2322169	No	ns	0.1689
							A375 vs. I53F-U6L miR A	2051882	31907 to 4071858	Yes	*	0.0485
							A375 vs. I53F-U6L miR B	2123104	5268 to 4240940	Yes	*	0.0498
							A375 vs. I53F-U6L miR Ctrl	2359612	675294 to 4043930	Yes	*	0.026
							UTD vs. I53F-U6L miR A	1260191	-261174 to 2781556	No	ns	0.0882
							UTD vs. I53F-U6L miR B	1331413	-258142 to 2920967	No	ns	0.0848
							UTD vs. I53F-U6L miR Ctrl	1567921	246726 to 2889116	Yes	*	0.0282
							I53F-U6L miR A vs. I53F-U6L miR B	71222	-1621766 to 1764209	No	ns	0.9996
							I53F-U6L miR A vs. I53F-U6L miR Ctrl	307730	-1237693 to 1853153	No	ns	0.8835
							I53F-U6L miR B vs. I53F-U6L miR Ctrl	236508	-1368834 to 1841850	No	ns	0.9524
							18
							A375 vs. UTD	935622	-752122 to 2623366	No	ns	0.1496
							A375 vs. I53F-U6L miR A	2511757	-143207 to 5166721	No	ns	0.0556
							A375 vs. I53F-U6L miR B	2623996	84382 to 5163610	Yes	*	0.047
							A375 vs. I53F-U6L miR Ctrl	2891245	798019 to 4984471	Yes	*	0.0267
							UTD vs. I53F-U6L miR A	1576135	-421999 to 3574269	No	ns	0.0975
							UTD vs. I53F-U6L miR B	1688373	-217680 to 3594427	No	ns	0.0713
							UTD vs. I53F-U6L miR Ctrl	1955623	365163 to 3546082	Yes	*	0.0254
							I53F-U6L miR A vs. I53F-U6L miR B	112239	-2012763 to 2237240	No	ns	0.999
							I53F-U6L miR A vs. I53F-U6L miR Ctrl	379488	-1630238 to 2389214	No	ns	0.8964
							I53F-U6L miR B vs. I53F-U6L miR Ctrl	267249	-1670778 to 2205277	No	ns	0.9628
							20
							A375 vs. UTD	1103440	-845690 to 3052570	No	ns	0.1441
							A375 vs. I53F-U6L miR A	3015143	-15988 to 6046273	No	ns	0.0505
							A375 vs. I53F-U6L miR B	3146596	89811 to 6203381	Yes	*	0.0473
							A375 vs. I53F-U6L miR Ctrl	3484524	881147 to 6087901	Yes	*	0.0284
							UTD vs. I53F-U6L miR A	1911702	-367527 to 4190932	No	ns	0.0827
							UTD vs. I53F-U6L miR B	2043156	-256825 to 4343137	No	ns	0.0703
							UTD vs. I53F-U6L miR Ctrl	2381084	422529 to 4339639	Yes	*	0.0267
							I53F-U6L miR A vs. I53F-U6L miR B	131453	-2355946 to 2618852	No	ns	0.999
							I53F-U6L miR A vs. I53F-U6L miR Ctrl	469382	-1866837 to 2805600	No	ns	0.8822
							I53F-U6L miR B vs. I53F-U6L miR Ctrl	337928	-2012814 to 2688671	No	ns	0.9582
							22
							A375 vs. UTD	1228317	-1097044 to 3553679	No	ns	0.1628
							A375 vs. I53F-U6L miR A	3551237	109195 to 6993278	Yes	*	0.0471
							A375 vs. I53F-U6L miR B	3737795	293033 to 7182557	Yes	*	0.0427
							A375 vs. I53F-U6L miR Ctrl	4126408	1101048 to 7151769	Yes	*	0.0274
							UTD vs. I53F-U6L miR A	2322919	-258987 to 4904826	No	ns	0.0683
							UTD vs. I53F-U6L miR B	2509478	-74523 to 5093479	No	ns	0.0546
							UTD vs. I53F-U6L miR Ctrl	2898091	615890 to 5180292	Yes	*	0.023
							I53F-U6L miR A vs. I53F-U6L miR B	186559	-2627122 to 3000240	No	ns	0.9976
							I53F-U6L miR A vs. I53F-U6L miR Ctrl	575172	-2095423 to 3245767	No	ns	0.8583
							I53F-U6L miR B vs. I53F-U6L miR Ctrl	388613	-2283451 to 3060677	No	ns	0.9572
							24
							A375 vs. UTD	1420880	-1123846 to 3965606	No	ns	0.1477
							A375 vs. I53F-U6L miR A	4104108	326712 to 7881503	Yes	*	0.0426
							A375 vs. I53F-U6L miR B	4349840	838433 to 7861247	Yes	*	0.033
							A375 vs. I53F-U6L miR Ctrl	4761192	1575636 to 7946748	Yes	*	0.0229
							UTD vs. I53F-U6L miR A	2683228	-150450 to 5516906	No	ns	0.0588
							UTD vs. I53F-U6L miR B	2928960	293102 to 5564818	Yes	*	0.036
							UTD vs. I53F-U6L miR Ctrl	3340312	923841 to 5756783	Yes	*	0.017
							I53F-U6L miR A vs. I53F-U6L miR B	245732	-2742416 to 3233880	No	ns	0.9946
							I53F-U6L miR A vs. I53F-U6L miR Ctrl	657084	-2240634 to 3554803	No	ns	0.8345
							I53F-U6L miR B vs. I53F-U6L miR Ctrl	411352	-2341467 to 3164171	No	ns	0.9538
							26
							A375 vs. UTD	1593186	-1264721 to 4451092	No	ns	0.1481
							A375 vs. I53F-U6L miR A	4732732	653436 to 8812028	Yes	*	0.0375
							A375 vs. I53F-U6L miR B	5004604	1269455 to 8739753	Yes	*	0.0283
							A375 vs. I53F-U6L miR Ctrl	5444308	2039278 to 8849337	Yes	*	0.0201
							UTD vs. I53F-U6L miR A	3139546	80482 to 6198611	Yes	*	0.0462
							UTD vs. I53F-U6L miR B	3411418	595278 to 6227558	Yes	*	0.0269
							UTD vs. I53F-U6L miR Ctrl	3851122	1242048 to 6460196	Yes	*	0.0133
							I53F-U6L miR A vs. I53F-U6L miR B	271872	-2936773 to 3480516	No	ns	0.9939
							I53F-U6L miR A vs. I53F-U6L miR Ctrl	711576	-2410126 to 3833277	No	ns	0.8314
							I53F-U6L miR B vs. I53F-U6L miR Ctrl	439704	-2493573 to 3372981	No	ns	0.9534
							28
							A375 vs. UTD	1724405	-1354947 to 4803756	No	ns	0.1469
							A375 vs. I53F-U6L miR A	5324281	1030333 to 9618229	Yes	*	0.033
							A375 vs. I53F-U6L miR B	5635760	1684257 to 9587263	Yes	*	0.0251
							A375 vs. I53F-U6L miR Ctrl	6086010	2509739 to 9662280	Yes	*	0.0178
							UTD vs. I53F-U6L miR A	3599876	378044 to 6821708	Yes	*	0.0354
							UTD vs. I53F-U6L miR B	3911355	925232 to 6897479	Yes	*	0.0206
							UTD vs. I53F-U6L miR Ctrl	4361605	1603327 to 7119883	Yes	*	0.0103
							I53F-U6L miR A vs. I53F-U6L miR B	311479	-3072274 to 3695233	No	ns	0.9917
							I53F-U6L miR A vs. I53F-U6L miR Ctrl	761729	-2522573 to 4046031	No	ns	0.8235
							I53F-U6L miR B vs. I53F-U6L miR Ctrl	450250	-2645007 to 3545506	No	ns	0.9577
							30
							A375 vs. UTD	1840023	-1335540 to 5015587	No	ns	0.1383
							A375 vs. I53F-U6L miR A	5925189	1297263 to 10553114	Yes	*	0.031
							A375 vs. I53F-U6L miR B	6269721	2284756 to 10254686	Yes	*	0.0207
							A375 vs. I53F-U6L miR Ctrl	6806155	2835111 to 10777200	Yes	*	0.0175
							UTD vs. I53F-U6L miR A	4085165	614707 to 7555624	Yes	*	0.0302
							UTD vs. I53F-U6L miR B	4429697	1408058 to 7451337	Yes	*	0.0139
							UTD vs. I53F-U6L miR Ctrl	4966132	1953268 to 7978996	Yes	**	0.0092
							I53F-U6L miR A vs. I53F-U6L miR B	344532	-3224879 to 3913943	No	ns	0.9898
							I53F-U6L miR A vs. I53F-U6L miR Ctrl	880967	-2685051 to 4446984	No	ns	0.7957
							I53F-U6L miR B vs. I53F-U6L miR Ctrl	536435	-2714106 to 3786976	No	ns	0.9374
							32
							A375 vs. UTD	2041510	-1399133 to 5482153	No	ns	0.1325
							A375 vs. I53F-U6L miR A	6543549	1742050 to 11345048	Yes	*	0.0274
							A375 vs. I53F-U6L miR B	6912616	2660970 to 11164262	Yes	*	0.0194
							A375 vs. I53F-U6L miR Ctrl	7515161	3274032 to 11756290	Yes	*	0.0165
							UTD vs. I53F-U6L miR A	4502039	899484 to 8104594	Yes	*	0.0247
							UTD vs. I53F-U6L miR B	4871106	1638463 to 8103750	Yes	*	0.0126
							UTD vs. I53F-U6L miR Ctrl	5473651	2247494 to 8699807	Yes	**	0.0082
							I53F-U6L miR A vs. I53F-U6L miR B	369067	-3364862 to 4102997	No	ns	0.989
							I53F-U6L miR A vs. I53F-U6L miR Ctrl	971612	-2759420 to 4702644	No	ns	0.7702
							I53F-U6L miR B vs. I53F-U6L miR Ctrl	602544	-2867287 to 4072375	No	ns	0.9266
							34
							A375 vs. UTD	2141956	-1441227 to 5725138	No	ns	0.1308
							A375 vs. I53F-U6L miR A	7081249	1916987 to 12245511	Yes	*	0.0271
							A375 vs. I53F-U6L miR B	7512122	2896166 to 12128078	Yes	*	0.0194
							A375 vs. I53F-U6L miR Ctrl	8176349	3485849 to 12866848	Yes	*	0.017
							UTD vs. I53F-U6L miR A	4939294	1066843 to 8811744	Yes	*	0.0233
							UTD vs. I53F-U6L miR B	5370166	1883749 to 8856583	Yes	*	0.0118
							UTD vs. I53F-U6L miR Ctrl	6034393	2498594 to 9570192	Yes	**	0.0084
							I53F-U6L miR A vs. I53F-U6L miR B	430873	-3597317 to 4459063	No	ns	0.9854
							I53F-U6L miR A vs. I53F-U6L miR Ctrl	1095099	-2955164 to 5145363	No	ns	0.751
							I53F-U6L miR B vs. I53F-U6L miR Ctrl	664227	-3138658 to 4467111	No	ns	0.9252
							36
							A375 vs. UTD	2309227	-1303178 to 5921631	No	ns	0.1159
							A375 vs. I53F-U6L miR A	7678764	2358389 to 12999138	Yes	*	0.0245
							A375 vs. I53F-U6L miR B	8160234	3282473 to 13037994	Yes	*	0.0184
							A375 vs. I53F-U6L miR Ctrl	8854648	3867704 to 13841592	Yes	*	0.0164
							UTD vs. I53F-U6L miR A	5369537	1379149 to 9359925	Yes	*	0.0198
							UTD vs. I53F-U6L miR B	5851007	2184620 to 9517394	Yes	*	0.0107
							UTD vs. I53F-U6L miR Ctrl	6545422	2802026 to 10288817	Yes	**	0.008
							I53F-U6L miR A vs. I53F-U6L miR B	481470	-3705328 to 4668268	No	ns	0.9813
							I53F-U6L miR A vs. I53F-U6L miR Ctrl	1175885	-3046649 to 5398419	No	ns	0.7353
							I53F-U6L miR B vs. I53F-U6L miR Ctrl	694415	-3337193 to 4726022	No	ns	0.9284
							38
							A375 vs. UTD	2466694	-1165920 to 6099308	No	ns	0.1037
							A375 vs. I53F-U6L miR A	8250888	2602026 to 13899749	Yes	*	0.0239
							A375 vs. I53F-U6L miR B	8774987	3517853 to 14032121	Yes	*	0.0185
							A375 vs. I53F-U6L miR Ctrl	9482117	4068034 to 14896199	Yes	*	0.0168
							UTD vs. I53F-U6L miR A	5784194	1536601 to 10031786	Yes	*	0.0195
							UTD vs. I53F-U6L miR B	6308293	2366183 to 10250402	Yes	*	0.0111
							UTD vs. I53F-U6L miR Ctrl	7015423	2953451 to 11077395	Yes	**	0.0088
							I53F-U6L miR A vs. I53F-U6L miR B	524099	-3946491 to 4994689	No	ns	0.9801
							I53F-U6L miR A vs. I53F-U6L miR Ctrl	1231229	-3293910 to 5756368	No	ns	0.7495
							I53F-U6L miR B vs. I53F-U6L miR Ctrl	707130	-3655146 to 5069406	No	ns	0.9408
							40
							A375 vs. UTD	2582809	-1410378 to 6575995	No	ns	0.1134
							A375 vs. I53F-U6L miR A	8748651	2698221 to 14799080	Yes	*	0.0244
							A375 vs. I53F-U6L miR B	9319929	3613114 to 15026744	Yes	*	0.0193
							A375 vs. I53F-U6L miR Ctrl	10046359	4270976 to 15821741	Yes	*	0.017
							UTD vs. I53F-U6L miR A	6165842	1623401 to 10708283	Yes	*	0.0195
							UTD vs. I53F-U6L miR B	6737120	2457636 to 11016604	Yes	*	0.0117
							UTD vs. I53F-U6L miR Ctrl	7463550	3132835 to 11794265	Yes	**	0.0087
							I53F-U6L miR A vs. I53F-U6L miR B	571278	-4242856 to 5385412	No	ns	0.9793
							I53F-U6L miR A vs. I53F-U6L miR Ctrl	1297708	-3540599 to 6136015	No	ns	0.7576
							I53F-U6L miR B vs. I53F-U6L miR Ctrl	726430	-3965180 to 5418040	No	ns	0.949
							Test details	Mean 1	Mean 2	Mean Diff,	SE of diff,	N1	N2	q	DF
							0
							A375 vs. UTD	0	0	0	0	3	3
							A375 vs. I53F-U6L miR A	0	0	0	0	3	3
							A375 vs. I53F-U6L miR B	0	0	0	0	3	3
							A375 vs. I53F-U6L miR Ctrl	0	0	0	0	3	3
							UTD vs. I53F-U6L miR A	0	0	0	0	3	3
							UTD vs. I53F-U6L miR B	0	0	0	0	3	3
							UTD vs. I53F-U6L miR Ctrl	0	0	0	0	3	3
							I53F-U6L miR A vs. I53F-U6L miR B	0	0	0	0	3	3
							I53F-U6L miR A vs. I53F-U6L miR Ctrl	0	0	0	0	3	3
							I53F-U6L miR B vs. I53F-U6L miR Ctrl	0	0	0	0	3	3
							2
							A375 vs. UTD	184449	107947	76502	16072	3	3	6.731	2
							A375 vs. I53F-U6L miR A	184449	-12984	197433	21729	3	3	12.85	2
							A375 vs. I53F-U6L miR B	184449	-20017	204466	15087	3	3	19.17	2
							A375 vs. I53F-U6L miR Ctrl	184449	14153	170296	5652	3	3	42.61	2
							UTD vs. I53F-U6L miR A	107947	-12984	120931	27027	3	3	6.328	3.684
							UTD vs. I53F-U6L miR B	107947	-20017	127964	22044	3	3	8.209	3.984
							UTD vs. I53F-U6L miR Ctrl	107947	14153	93794	17037	3	3	7.786	2.487
							I53F-U6L miR A vs. I53F-U6L miR B	-12984	-20017	7033	26453	3	3	0.376	3.565
							I53F-U6L miR A vs. I53F-U6L miR Ctrl	-12984	14153	-27137	22452	3	3	1.709	2.269
							I53F-U6L miR B vs. I53F-U6L miR Ctrl	-20017	14153	-34170	16111	3	3	2.999	2.55
							4
							A375 vs. UTD	392827	231432	161395	30129	3	3	7.576	2
							A375 vs. I53F-U6L miR A	392827	17700	375127	24309	3	3	21.82	2
							A375 vs. I53F-U6L miR B	392827	-19032	411859	20493	3	3	28.42	2
							A375 vs. I53F-U6L miR Ctrl	392827	-15655	408482	29489	3	3	19.59	2
							UTD vs. I53F-U6L miR A	231432	17700	213732	38713	3	3	7.808	3.829
							UTD vs. I53F-U6L miR B	231432	-19032	250464	36438	3	3	9.721	3.524
							UTD vs. I53F-U6L miR Ctrl	231432	-15655	247087	42159	3	3	8.288	3.998
							I53F-U6L miR A vs. I53F-U6L miR B	17700	-19032	36732	31794	3	3	1.634	3.889
							I53F-U6L miR A vs. I53F-U6L miR Ctrl	17700	-15655	33355	38217	3	3	1.234	3.859
							I53F-U6L miR B vs. I53F-U6L miR Ctrl	-19032	-15655	-3377	35911	3	3	0.133	3.566
							6
							A375 vs. UTD	633280	395761	237519	57017	3	3	5.891	2
							A375 vs. I53F-U6L miR A	633280	58012	575268	52871	3	3	15.39	2
							A375 vs. I53F-U6L miR B	633280	27485	605795	48429	3	3	17.69	2
							A375 vs. I53F-U6L miR Ctrl	633280	14911	618369	35159	3	3	24.87	2
							UTD vs. I53F-U6L miR A	395761	58012	337748	77758	3	3	6.143	3.977
							UTD vs. I53F-U6L miR B	395761	27485	368275	74808	3	3	6.962	3.898
							UTD vs. I53F-U6L miR Ctrl	395761	14911	380849	66986	3	3	8.041	3.329
							I53F-U6L miR A vs. I53F-U6L miR B	58012	27485	30527	71699	3	3	0.6021	3.97
							I53F-U6L miR A vs. I53F-U6L miR Ctrl	58012	14911	43101	63494	3	3	0.96	3.48
							I53F-U6L miR B vs. I53F-U6L miR Ctrl	27485	14911	12574	59846	3	3	0.2971	3.65
							8
							A375 vs. UTD	902629	582359	320270	79642	3	3	5.687	2
							A375 vs. I53F-U6L miR A	902629	116992	785637	74571	3	3	14.9	2
							A375 vs. I53F-U6L miR B	902629	77049	825580	64357	3	3	18.14	2
							A375 vs. I53F-U6L miR Ctrl	902629	47524	855105	48233	3	3	25.07	2
							UTD vs. I53F-U6L miR A	582359	116992	465367	109104	3	3	6.032	3.983
							UTD vs. I53F-U6L miR B	582359	77049	505310	102395	3	3	6.979	3.831
							UTD vs. I53F-U6L miR Ctrl	582359	47524	534835	93109	3	3	8.124	3.293
							I53F-U6L miR A vs. I53F-U6L miR B	116992	77049	39943	98502	3	3	0.5735	3.916
							I53F-U6L miR A vs. I53F-U6L miR Ctrl	116992	47524	69468	88810	3	3	1.106	3.424
							I53F-U6L miR B vs. I53F-U6L miR Ctrl	77049	47524	29525	80425	3	3	0.5192	3.708
							10
							A375 vs. UTD	1218007	784535	433472	97903	3	3	6.262	2
							A375 vs. I53F-U6L miR A	1218007	179553	1038454	101119	3	3	14.52	2
							A375 vs. I53F-U6L miR B	1218007	167255	1050752	95347	3	3	15.59	2
							A375 vs. I53F-U6L miR Ctrl	1218007	93978	1124029	73257	3	3	21.7	2
							UTD vs. I53F-U6L miR A	784535	179553	604982	140748	3	3	6.079	3.996
							UTD vs. I53F-U6L miR B	784535	167255	617280	136661	3	3	6.388	3.997
							UTD vs. I53F-U6L miR Ctrl	784535	93978	690558	122277	3	3	7.987	3.705
							I53F-U6L miR A vs. I53F-U6L miR B	179553	167255	12298	138983	3	3	0.1251	3.986
							I53F-U6L miR A vs. I53F-U6L miR Ctrl	179553	93978	85575	124867	3	3	0.9692	3.646
							I53F-U6L miR B vs. I53F-U6L miR Ctrl	167255	93978	73278	120240	3	3	0.8619	3.751
							12
							A375 vs. UTD	1572616	1048602	524014	136005	3	3	5.449	2
							A375 vs. I53F-U6L miR A	1572616	256985	1315631	147333	3	3	12.63	2
							A375 vs. I53F-U6L miR B	1572616	235377	1337239	150722	3	3	12.55	2
							A375 vs. I53F-U6L miR Ctrl	1572616	110750	1461866	115495	3	3	17.9	2
							UTD vs. I53F-U6L miR A	1048602	256985	791617	200510	3	3	5.583	3.975
							UTD vs. I53F-U6L miR B	1048602	235377	813225	203013	3	3	5.665	3.959
							UTD vs. I53F-U6L miR Ctrl	1048602	110750	937852	178427	3	3	7.433	3.898
							I53F-U6L miR A vs. I53F-U6L miR B	256985	235377	21608	210770	3	3	0.145	3.998
							I53F-U6L miR A vs. I53F-U6L miR Ctrl	256985	110750	146235	187206	3	3	1.105	3.784
							I53F-U6L miR B vs. I53F-U6L miR Ctrl	235377	110750	124627	189884	3	3	0.9282	3.747
							14
							A375 vs. UTD	2003839	1331950	671889	176330	3	3	5.389	2
							A375 vs. I53F-U6L miR A	2003839	320100	1683739	203835	3	3	11.68	2
							A375 vs. I53F-U6L miR B	2003839	299477	1704362	190379	3	3	12.66	2
							A375 vs. I53F-U6L miR Ctrl	2003839	115953	1887886	149995	3	3	17.8	2
							UTD vs. I53F-U6L miR A	1331950	320100	1011849	269520	3	3	5.309	3.919
							UTD vs. I53F-U6L miR B	1331950	299477	1032473	259493	3	3	5.627	3.977
							UTD vs. I53F-U6L miR Ctrl	1331950	115953	1215997	231497	3	3	7.429	3.9
							I53F-U6L miR A vs. I53F-U6L miR B	320100	299477	20624	278913	3	3	0.1046	3.981
							I53F-U6L miR A vs. I53F-U6L miR Ctrl	320100	115953	204148	253075	3	3	1.141	3.675
							I53F-U6L miR B vs. I53F-U6L miR Ctrl	299477	115953	183524	242369	3	3	1.071	3.792
							16
							A375 vs. UTD	2439689	1647998	791691	198916	3	3	5.629	2
							A375 vs. I53F-U6L miR A	2439689	387807	2051882	262535	3	3	11.05	2
							A375 vs. I53F-U6L miR B	2439689	316585	2123104	275254	3	3	10.91	2
							A375 vs. I53F-U6L miR Ctrl	2439689	80077	2359612	218910	3	3	15.24	2
							UTD vs. I53F-U6L miR A	1647998	387807	1260191	329382	3	3	5.411	3.727
							UTD vs. I53F-U6L miR B	1647998	316585	1331413	339606	3	3	5.544	3.641
							UTD vs. I53F-U6L miR Ctrl	1647998	80077	1567921	295785	3	3	7.497	3.964
							I53F-U6L miR A vs. I53F-U6L miR B	387807	316585	71222	380381	3	3	0.2648	3.991
							I53F-U6L miR A vs. I53F-U6L miR Ctrl	387807	80077	307730	341828	3	3	1.273	3.875
							I53F-U6L miR B vs. I53F-U6L miR Ctrl	316585	80077	236508	351691	3	3	0.951	3.807
							18
							A375 vs. UTD	2927785	1992163	935622	219355	3	3	6.032	2
							A375 vs. I53F-U6L miR A	2927785	416028	2511757	345064	3	3	10.29	2
							A375 vs. I53F-U6L miR B	2927785	303789	2623996	330073	3	3	11.24	2
							A375 vs. I53F-U6L miR Ctrl	2927785	36540	2891245	272056	3	3	15.03	2
							UTD vs. I53F-U6L miR A	1992163	416028	1576135	408884	3	3	5.451	3.39
							UTD vs. I53F-U6L miR B	1992163	303789	1688373	396314	3	3	6.025	3.478
							UTD vs. I53F-U6L miR Ctrl	1992163	36540	1955623	349473	3	3	7.914	3.828
							I53F-U6L miR A vs. I53F-U6L miR B	416028	303789	112239	477512	3	3	0.3324	3.992
							I53F-U6L miR A vs. I53F-U6L miR Ctrl	416028	36540	379488	439413	3	3	1.221	3.793
							I53F-U6L miR B vs. I53F-U6L miR Ctrl	303789	36540	267249	427741	3	3	0.8836	3.859
							20
							A375 vs. UTD	3437152	2333712	1103440	253328	3	3	6.16	2
							A375 vs. I53F-U6L miR A	3437152	422009	3015143	393955	3	3	10.82	2
							A375 vs. I53F-U6L miR B	3437152	290556	3146596	397289	3	3	11.2	2
							A375 vs. I53F-U6L miR Ctrl	3437152	-47372	3484524	338360	3	3	14.56	2
							UTD vs. I53F-U6L miR A	2333712	422009	1911702	468375	3	3	5.772	3.412
							UTD vs. I53F-U6L miR B	2333712	290556	2043156	471183	3	3	6.132	3.396
							UTD vs. I53F-U6L miR Ctrl	2333712	-47372	2381084	422684	3	3	7.967	3.706
							I53F-U6L miR A vs. I53F-U6L miR B	422009	290556	131453	559499	3	3	0.3323	4
							I53F-U6L miR A vs. I53F-U6L miR Ctrl	422009	-47372	469382	519315	3	3	1.278	3.911
							I53F-U6L miR B vs. I53F-U6L miR Ctrl	290556	-47372	337928	521848	3	3	0.9158	3.901
							22
							A375 vs. UTD	3978964	2750647	1228317	302226	3	3	5.748	2
							A375 vs. I53F-U6L miR A	3978964	427727	3551237	447361	3	3	11.23	2
							A375 vs. I53F-U6L miR B	3978964	241169	3737795	447714	3	3	11.81	2
							A375 vs. I53F-U6L miR Ctrl	3978964	-147444	4126408	393205	3	3	14.84	2
							UTD vs. I53F-U6L miR A	2750647	427727	2322919	539882	3	3	6.085	3.511
							UTD vs. I53F-U6L miR B	2750647	241169	2509478	540175	3	3	6.57	3.509
							UTD vs. I53F-U6L miR Ctrl	2750647	-147444	2898091	495934	3	3	8.264	3.752
							I53F-U6L miR A vs. I53F-U6L miR B	427727	241169	186559	632914	3	3	0.4169	4
							I53F-U6L miR A vs. I53F-U6L miR Ctrl	427727	-147444	575172	595602	3	3	1.366	3.935
							I53F-U6L miR B vs. I53F-U6L miR Ctrl	241169	-147444	388613	595867	3	3	0.9223	3.934
							24
							A375 vs. UTD	4544060	3123180	1420880	330737	3	3	6.076	2
							A375 vs. I53F-U6L miR A	4544060	439952	4104108	490946	3	3	11.82	2
							A375 vs. I53F-U6L miR B	4544060	194220	4349840	456376	3	3	13.48	2
							A375 vs. I53F-U6L miR Ctrl	4544060	-217132	4761192	414025	3	3	16.26	2
							UTD vs. I53F-U6L miR A	3123180	439952	2683228	591959	3	3	6.41	3.505
							UTD vs. I53F-U6L miR B	3123180	194220	2928960	563619	3	3	7.349	3.647
							UTD vs. I53F-U6L miR Ctrl	3123180	-217132	3340312	529909	3	3	8.915	3.814
							I53F-U6L miR A vs. I53F-U6L miR B	439952	194220	245732	670304	3	3	0.5184	3.979
							I53F-U6L miR A vs. I53F-U6L miR Ctrl	439952	-217132	657084	642219	3	3	1.447	3.889
							I53F-U6L miR B vs. I53F-U6L miR Ctrl	194220	-217132	411352	616195	3	3	0.9441	3.963
							26
							A375 vs. UTD	5152887	3559701	1593186	371441	3	3	6.066	2
							A375 vs. I53F-U6L miR A	5152887	420155	4732732	530184	3	3	12.62	2
							A375 vs. I53F-U6L miR B	5152887	148283	5004604	485456	3	3	14.58	2
							A375 vs. I53F-U6L miR Ctrl	5152887	-291421	5444308	442550	3	3	17.4	2
							UTD vs. I53F-U6L miR A	3559701	420155	3139546	647351	3	3	6.859	3.582
							UTD vs. I53F-U6L miR B	3559701	148283	3411418	611257	3	3	7.893	3.744
							UTD vs. I53F-U6L miR Ctrl	3559701	-291421	3851122	577771	3	3	9.426	3.883
							I53F-U6L miR A vs. I53F-U6L miR B	420155	148283	271872	718862	3	3	0.5349	3.969
							I53F-U6L miR A vs. I53F-U6L miR Ctrl	420155	-291421	711576	690613	3	3	1.457	3.876
							I53F-U6L miR B vs. I53F-U6L miR Ctrl	148283	-291421	439704	656900	3	3	0.9466	3.966
							28
							A375 vs. UTD	5734787	4010382	1724405	400222	3	3	6.093	2
							A375 vs. I53F-U6L miR A	5734787	410506	5324281	558083	3	3	13.49	2
							A375 vs. I53F-U6L miR B	5734787	99027	5635760	513575	3	3	15.52	2
							A375 vs. I53F-U6L miR Ctrl	5734787	-351223	6086010	464806	3	3	18.52	2
							UTD vs. I53F-U6L miR A	4010382	410506	3599876	686756	3	3	7.413	3.627
							UTD vs. I53F-U6L miR B	4010382	99027	3911355	651104	3	3	8.496	3.775
							UTD vs. I53F-U6L miR Ctrl	4010382	-351223	4361605	613370	3	3	10.06	3.914
							I53F-U6L miR A vs. I53F-U6L miR B	410506	99027	311479	758430	3	3	0.5808	3.973
							I53F-U6L miR A vs. I53F-U6L miR Ctrl	410506	-351223	761729	726293	3	3	1.483	3.873
							I53F-U6L miR B vs. I53F-U6L miR Ctrl	99027	-351223	450250	692679	3	3	0.9193	3.961
							30
							A375 vs. UTD	6355993	4515970	1840023	412727	3	3	6.305	2
							A375 vs. I53F-U6L miR A	6355993	430804	5925189	601489	3	3	13.93	2
							A375 vs. I53F-U6L miR B	6355993	86272	6269721	517924	3	3	17.12	2
							A375 vs. I53F-U6L miR Ctrl	6355993	-450162	6806155	516115	3	3	18.65	2
							UTD vs. I53F-U6L miR A	4515970	430804	4085165	729474	3	3	7.92	3.542
							UTD vs. I53F-U6L miR B	4515970	86272	4429697	662260	3	3	9.459	3.81
							UTD vs. I53F-U6L miR Ctrl	4515970	-450162	4966132	660846	3	3	10.63	3.816
							I53F-U6L miR A vs. I53F-U6L miR B	430804	86272	344532	793747	3	3	0.6139	3.914
							I53F-U6L miR A vs. I53F-U6L miR Ctrl	430804	-450162	880967	792568	3	3	1.572	3.91
							I53F-U6L miR B vs. I53F-U6L miR Ctrl	86272	-450162	536435	731177	3	3	1.038	4
							32
							A375 vs. UTD	7008400	4966890	2041510	447179	3	3	6.456	2
							A375 vs. I53F-U6L miR A	7008400	464851	6543549	624049	3	3	14.83	2
							A375 vs. I53F-U6L miR B	7008400	95784	6912616	552585	3	3	17.69	2
							A375 vs. I53F-U6L miR Ctrl	7008400	-506761	7515161	551218	3	3	19.28	2
							UTD vs. I53F-U6L miR A	4966890	464851	4502039	767728	3	3	8.293	3.625
							UTD vs. I53F-U6L miR B	4966890	95784	4871106	710858	3	3	9.691	3.833
							UTD vs. I53F-U6L miR Ctrl	4966890	-506761	5473651	709796	3	3	10.91	3.837
							I53F-U6L miR A vs. I53F-U6L miR B	464851	95784	369067	833539	3	3	0.6262	3.942
							I53F-U6L miR A vs. I53F-U6L miR Ctrl	464851	-506761	971612	832633	3	3	1.65	3.94
							I53F-U6L miR B vs. I53F-U6L miR Ctrl	95784	-506761	602544	780507	3	3	1.092	4
							34
							A375 vs. UTD	7611840	5469884	2141956	465705	3	3	6.505	2
							A375 vs. I53F-U6L miR A	7611840	530591	7081249	671197	3	3	14.92	2
							A375 vs. I53F-U6L miR B	7611840	99718	7512122	599934	3	3	17.71	2
							A375 vs. I53F-U6L miR Ctrl	7611840	-564509	8176349	609622	3	3	18.97	2
							UTD vs. I53F-U6L miR A	5469884	530591	4939294	816937	3	3	8.55	3.563
							UTD vs. I53F-U6L miR B	5469884	99718	5370166	759474	3	3	10	3.768
							UTD vs. I53F-U6L miR Ctrl	5469884	-564509	6034393	767150	3	3	11.12	3.741
							I53F-U6L miR A vs. I53F-U6L miR B	530591	99718	430873	900236	3	3	0.6769	3.951
							I53F-U6L miR A vs. I53F-U6L miR Ctrl	530591	-564509	1095099	906722	3	3	1.708	3.964
							I53F-U6L miR B vs. I53F-U6L miR Ctrl	99718	-564509	664227	855313	3	3	1.098	3.999
							36
							A375 vs. UTD	8254950	5945723	2309227	469503	3	3	6.956	2
							A375 vs. I53F-U6L miR A	8254950	576186	7678764	691487	3	3	15.7	2
							A375 vs. I53F-U6L miR B	8254950	94716	8160234	633960	3	3	18.2	2
							A375 vs. I53F-U6L miR Ctrl	8254950	-599698	8854648	648151	3	3	19.32	2
							UTD vs. I53F-U6L miR A	5945723	576186	5369537	835815	3	3	9.085	3.521
							UTD vs. I53F-U6L miR B	5945723	94716	5851007	788884	3	3	10.49	3.687
							UTD vs. I53F-U6L miR Ctrl	5945723	-599698	6545422	800333	3	3	11.57	3.646
							I53F-U6L miR A vs. I53F-U6L miR B	576186	94716	481470	938115	3	3	0.7258	3.97
							I53F-U6L miR A vs. I53F-U6L miR Ctrl	576186	-599698	1175885	947762	3	3	1.755	3.983
							I53F-U6L miR B vs. I53F-U6L miR Ctrl	94716	-599698	694415	906645	3	3	1.083	3.998
							38
							A375 vs. UTD	8868530	6401836	2466694	472129	3	3	7.389	2
							A375 vs. I53F-U6L miR A	8868530	617643	8250888	734180	3	3	15.89	2
							A375 vs. I53F-U6L miR B	8868530	93543	8774987	683267	3	3	18.16	2
							A375 vs. I53F-U6L miR Ctrl	8868530	-613587	9482117	703666	3	3	19.06	2
							UTD vs. I53F-U6L miR A	6401836	617643	5784194	872884	3	3	9.371	3.413
							UTD vs. I53F-U6L miR B	6401836	93543	6308293	830518	3	3	10.74	3.555
							UTD vs. I53F-U6L miR Ctrl	6401836	-613587	7015423	847379	3	3	11.71	3.497
							I53F-U6L miR A vs. I53F-U6L miR B	617643	93543	524099	1002933	3	3	0.739	3.98
							I53F-U6L miR A vs. I53F-U6L miR Ctrl	617643	-613587	1231229	1016940	3	3	1.712	3.993
							I53F-U6L miR B vs. I53F-U6L miR Ctrl	93543	-613587	707130	980816	3	3	1.02	3.997
							40
							A375 vs. UTD	9447720	6864911	2582809	518993	3	3	7.038	2
							A375 vs. I53F-U6L miR A	9447720	699069	8748651	786372	3	3	15.73	2
							A375 vs. I53F-U6L miR B	9447720	127791	9319929	741712	3	3	17.77	2
							A375 vs. I53F-U6L miR Ctrl	9447720	-598639	10046359	750624	3	3	18.93	2
							UTD vs. I53F-U6L miR A	6864911	699069	6165842	942196	3	3	9.255	3.464
							UTD vs. I53F-U6L miR B	6864911	127791	6737120	905257	3	3	10.52	3.58
							UTD vs. I53F-U6L miR Ctrl	6864911	-598639	7463550	912573	3	3	11.57	3.557
							I53F-U6L miR A vs. I53F-U6L miR B	699069	127791	571278	1080980	3	3	0.7474	3.986
							I53F-U6L miR A vs. I53F-U6L miR Ctrl	699069	-598639	1297708	1087114	3	3	1.688	3.991
							I53F-U6L miR B vs. I53F-U6L miR Ctrl	127791	-598639	726430	1055260	3	3	0.9735	3.999
panel j
	UTD			I53F-U6L miR A			I53F-U6L miR B			I53F-U6L miR Ctrl
Na8	123.898	120.874	112.376	117.433	151.619	118.099	121.046	111.123	113.908	97.93	91.74	93.9985
Me275	74.8315	90.824	87.328	672.717	1318.15	702.059	417.938	1299.47	446.247	682.572	1366.99	362.784
A375	96.583	141.327	110.566	244.095	325.682	819.211	161.263	309.017	188.251	163.873	244.981	252.851
Saos2	104.91	126.981	127.471	219.594	336.596	218.706	145.568	243.134	235.232	152.469	295.944	174.321
Table Analyzed	hIFNg secretion (pg/ml)
							Within each row, compare columns (simple effects within rows)
Two-way ANOVA	Ordinary
Alpha	0.05						Number of families	4
							Number of comparisons per family	6
Source of Variation	% of total variation	P value	P value summary	Significant?			Alpha	0.05
Interaction	16.08	0.1072	ns	No
Row Factor	38.17	<0,0001	****	Yes			Tukey's multiple comparisons test	Mean Diff,	95,00% CI of diff,	Significant?	Summary	Adjusted P Value
Column Factor	13.97	0.008	**	Yes
							Na8 cells
ANOVA table	SS	DF	MS	F (DFn, DFd)	P value		UTD vs. I53F-U6L miR A	-10	-494,4 to 474,4	No	ns	>0,9999
Interaction	776398	9	86266	F (9, 32) = 1,799	P=0,1072		UTD vs. I53F-U6L miR B	3.69	-480,7 to 488,1	No	ns	>0,9999
Row Factor	1842953	3	614318	F (3, 32) = 12,81	P<0,0001		UTD vs. I53F-U6L miR Ctrl	24.49	-459,9 to 508,9	No	ns	0.9991
Column Factor	674241	3	224747	F (3, 32) = 4,687	P=0,0080		I53F-U6L miR A vs. I53F-U6L miR B	13.69	-470,7 to 498,1	No	ns	0.9998
Residual	1534355	32	47949				I53F-U6L miR A vs. I53F-U6L miR Ctrl	34.49	-449,9 to 518,9	No	ns	0.9974
							I53F-U6L miR B vs. I53F-U6L miR Ctrl	20.8	-463,6 to 505,2	No	ns	0.9994
Data summary
Number of columns (Column Factor)	4						Me275 cells
Number of rows (Row Factor)	4						UTD vs. I53F-U6L miR A	-813.3	-1298 to -328,9	Yes	***	0.0004
Number of values	48						UTD vs. I53F-U6L miR B	-636.9	-1121 to -152,5	Yes	**	0.0061
							UTD vs. I53F-U6L miR Ctrl	-719.8	-1204 to -235,4	Yes	**	0.0018
							I53F-U6L miR A vs. I53F-U6L miR B	176.4	-308,0 to 660,8	No	ns	0.7579
							I53F-U6L miR A vs. I53F-U6L miR Ctrl	93.53	-390,9 to 577,9	No	ns	0.9529
							I53F-U6L miR B vs. I53F-U6L miR Ctrl	-82.9	-567,3 to 401,5	No	ns	0.9664
							A375 cells
							UTD vs. I53F-U6L miR A	-346.8	-831,2 to 137,6	No	ns	0.2321
							UTD vs. I53F-U6L miR B	-103.4	-587,8 to 381,1	No	ns	0.9379
							UTD vs. I53F-U6L miR Ctrl	-104.4	-588,8 to 380,0	No	ns	0.9362
							I53F-U6L miR A vs. I53F-U6L miR B	243.5	-240,9 to 727,9	No	ns	0.5317
							I53F-U6L miR A vs. I53F-U6L miR Ctrl	242.4	-242,0 to 726,8	No	ns	0.5353
							I53F-U6L miR B vs. I53F-U6L miR Ctrl	-1.058	-485,5 to 483,3	No	ns	>0,9999
							Saos2 cells
							UTD vs. I53F-U6L miR A	-138.5	-622,9 to 345,9	No	ns	0.8653
							UTD vs. I53F-U6L miR B	-88.19	-572,6 to 396,2	No	ns	0.96
							UTD vs. I53F-U6L miR Ctrl	-87.79	-572,2 to 396,6	No	ns	0.9605
							I53F-U6L miR A vs. I53F-U6L miR B	50.32	-434,1 to 534,7	No	ns	0.9921
							I53F-U6L miR A vs. I53F-U6L miR Ctrl	50.72	-433,7 to 535,1	No	ns	0.9919
							I53F-U6L miR B vs. I53F-U6L miR Ctrl	0.4002	-484,0 to 484,8	No	ns	>0,9999
							Test details	Mean 1	Mean 2	Mean Diff,	SE of diff,	N1	N2	q	DF
							Na8 cells
							UTD vs. I53F-U6L miR A	119	129.1	-10	178.8	3	3	0.07911	32
							UTD vs. I53F-U6L miR B	119	115.4	3.69	178.8	3	3	0.02919	32
							UTD vs. I53F-U6L miR Ctrl	119	94.56	24.49	178.8	3	3	0.1937	32
							I53F-U6L miR A vs. I53F-U6L miR B	129.1	115.4	13.69	178.8	3	3	0.1083	32
							I53F-U6L miR A vs. I53F-U6L miR Ctrl	129.1	94.56	34.49	178.8	3	3	0.2728	32
							I53F-U6L miR B vs. I53F-U6L miR Ctrl	115.4	94.56	20.8	178.8	3	3	0.1646	32
							Me275 cells
							UTD vs. I53F-U6L miR A	84.33	897.6	-813.3	178.8	3	3	6.433	32
							UTD vs. I53F-U6L miR B	84.33	721.2	-636.9	178.8	3	3	5.038	32
							UTD vs. I53F-U6L miR Ctrl	84.33	804.1	-719.8	178.8	3	3	5.693	32
							I53F-U6L miR A vs. I53F-U6L miR B	897.6	721.2	176.4	178.8	3	3	1.396	32
							I53F-U6L miR A vs. I53F-U6L miR Ctrl	897.6	804.1	93.53	178.8	3	3	0.7398	32
							I53F-U6L miR B vs. I53F-U6L miR Ctrl	721.2	804.1	-82.9	178.8	3	3	0.6557	32
							A375 cells
							UTD vs. I53F-U6L miR A	116.2	463	-346.8	178.8	3	3	2.743	32
							UTD vs. I53F-U6L miR B	116.2	219.5	-103.4	178.8	3	3	0.8175	32
							UTD vs. I53F-U6L miR Ctrl	116.2	220.6	-104.4	178.8	3	3	0.8259	32
							I53F-U6L miR A vs. I53F-U6L miR B	463	219.5	243.5	178.8	3	3	1.926	32
							I53F-U6L miR A vs. I53F-U6L miR Ctrl	463	220.6	242.4	178.8	3	3	1.918	32
							I53F-U6L miR B vs. I53F-U6L miR Ctrl	219.5	220.6	-1.058	178.8	3	3	0.008365	32
							Saos2 cells
							UTD vs. I53F-U6L miR A	119.8	258.3	-138.5	178.8	3	3	1.096	32
							UTD vs. I53F-U6L miR B	119.8	208	-88.19	178.8	3	3	0.6976	32
							UTD vs. I53F-U6L miR Ctrl	119.8	207.6	-87.79	178.8	3	3	0.6944	32
							I53F-U6L miR A vs. I53F-U6L miR B	258.3	208	50.32	178.8	3	3	0.398	32
							I53F-U6L miR A vs. I53F-U6L miR Ctrl	258.3	207.6	50.72	178.8	3	3	0.4012	32
							I53F-U6L miR B vs. I53F-U6L miR Ctrl	208	207.6	0.4002	178.8	3	3	0.003165	32
panel k
	UTD			I53F-U6L miR A			I53F-U6L miR B			I53F-U6L miR Ctrl
CD4	92.4	95.6	90.5	91.25	91.45	94.15	91.35	97.05	94.55	92.1	94.6	93.9
CD8	37.35	41.95	47.5	83.4	82.55	43.7	40.7	62.2	35.2	40.1	55.2	40.45
Table Analyzed	CTV- Beads						Within each row, compare columns (simple effects within rows)
Two-way ANOVA	Ordinary						Number of families	2
Alpha	0.05						Number of comparisons per family	6
							Alpha	0.05
Source of Variation	% of total variation	P value	P value summary	Significant?
Interaction	5.771	0.0913	ns	No			Tukey's multiple comparisons test	Mean Diff,	95,00% CI of diff,	Significant?	Summary	Adjusted P Value
CD4/CD8	77.37	<0,0001	****	Yes
ctrl/KD Stimulation	4.842	0.1341	ns	No			CD4
							UTD vs. I53F-U6L miR A	0.55	-23,35 to 24,45	No	ns	0.9999
ANOVA table	SS	DF	MS	F (DFn, DFd)	P value		UTD vs. I53F-U6L miR B	-1.483	-25,38 to 22,41	No	ns	0.9979
Interaction	803.9	3	268	F (3, 16) = 2,561	P=0,0913		UTD vs. I53F-U6L miR Ctrl	-0.7	-24,60 to 23,20	No	ns	0.9998
CD4/CD8	10778	1	10778	F (1, 16) = 103,0	P<0,0001		I53F-U6L miR A vs. I53F-U6L miR B	-2.033	-25,93 to 21,86	No	ns	0.9947
ctrl/KD Stimulation	674.6	3	224.9	F (3, 16) = 2,149	P=0,1341		I53F-U6L miR A vs. I53F-U6L miR Ctrl	-1.25	-25,15 to 22,65	No	ns	0.9988
Residual	1674	16	104.6				I53F-U6L miR B vs. I53F-U6L miR Ctrl	0.7833	-23,11 to 24,68	No	ns	0.9997
Difference between row means							CD8
Mean of CD4	93.24						UTD vs. I53F-U6L miR A	-27.62	-51,51 to -3,720	Yes	*	0.0209
Mean of CD8	50.86						UTD vs. I53F-U6L miR B	-3.767	-27,66 to 20,13	No	ns	0.9685
Difference between means	42.38						UTD vs. I53F-U6L miR Ctrl	-2.983	-26,88 to 20,91	No	ns	0.9838
SE of difference	4.176						I53F-U6L miR A vs. I53F-U6L miR B	23.85	-0,04631 to 47,75	No	ns	0.0505
95% CI of difference	33,53 to 51,24						I53F-U6L miR A vs. I53F-U6L miR Ctrl	24.63	0,7370 to 48,53	Yes	*	0.0422
							I53F-U6L miR B vs. I53F-U6L miR Ctrl	0.7833	-23,11 to 24,68	No	ns	0.9997
Data summary
Number of columns (ctrl/KD Stimulation )	4
Number of rows (CD4/CD8)	2						Test details	Mean 1	Mean 2	Mean Diff,	SE of diff,	N1	N2	q	DF
Number of values	24
							CD4
							UTD vs. I53F-U6L miR A	92.83	92.28	0.55	8.352	3	3	0.09313	16
							UTD vs. I53F-U6L miR B	92.83	94.32	-1.483	8.352	3	3	0.2512	16
							UTD vs. I53F-U6L miR Ctrl	92.83	93.53	-0.7	8.352	3	3	0.1185	16
							I53F-U6L miR A vs. I53F-U6L miR B	92.28	94.32	-2.033	8.352	3	3	0.3443	16
							I53F-U6L miR A vs. I53F-U6L miR Ctrl	92.28	93.53	-1.25	8.352	3	3	0.2116	16
							I53F-U6L miR B vs. I53F-U6L miR Ctrl	94.32	93.53	0.7833	8.352	3	3	0.1326	16
							CD8
							UTD vs. I53F-U6L miR A	42.27	69.88	-27.62	8.352	3	3	4.676	16
							UTD vs. I53F-U6L miR B	42.27	46.03	-3.767	8.352	3	3	0.6378	16
							UTD vs. I53F-U6L miR Ctrl	42.27	45.25	-2.983	8.352	3	3	0.5051	16
							I53F-U6L miR A vs. I53F-U6L miR B	69.88	46.03	23.85	8.352	3	3	4.038	16
							I53F-U6L miR A vs. I53F-U6L miR Ctrl	69.88	45.25	24.63	8.352	3	3	4.171	16
							I53F-U6L miR B vs. I53F-U6L miR Ctrl	46.03	45.25	0.7833	8.352	3	3	0.1326	16

## Sheet: Main Fig.7
panel a middle
		GFP sense			GFP anti-sense			GFP anti-sense +NovB2			GFP anti-sense +TNFa			GFP anti-sense +NovB2+TNFa
100		53.1	67.5	52.8	23.4	35.8	30.7	58.8	59.1	67.6	44.8	50.4	50.1	74.3	78.2	75.1
30		24.5	27.3	23.8	8.37	11.9	11	27.8	26	30.3	20.2	18.8	19.9	40.5	44.3	41
10		6.53	9.05	7.99	2.24	3.22	3.64	9.29	8.45	12.5	6.17	6.11	7.86	17	18.1	16.6
3		2.35	2.62	3.11	0.63	1	1.02	2.23	2.72	3.57	1.49	1.74	1.37	5.87	5.86	5.03
panel a right
	GFP sense			GFP anti-sense			GFP anti-sense +NovB2			GFP anti-sense +TNFa			GFP anti-sense +NovB2+TNFa
	815850	909090	792540	278721	396270	366300	925740	865800	1008990	672660	626040	662670	1348650	1475190	1365300
panel b middle
Virus (uL)	pCRRL_6xNFAT_miR_eGFP + pCMVR874					pCRRL_6xNFAT_miR_eGFP + pCMVR874 + NovB2					pCRRL_6xNFAT_miR_eGFP + pCMVR874 + NovB2 + Tax					pCRRL_6xNFAT_miR_eGFP + pCMVR874 + NovB2 + TNFa
100	10.2177	10.3184	20.3	24.7	27.5	94.5587	96.1709	92.2	86.7	91.3	99.6977	99.5969	95.3	95.6	94.4	99.6977	99.6977	87	91.5	88.2
30	1.10842	1.21927	5.79	8.56	8.56	48.0048	51.5316	56.6	60.3	64.3	87.3035	89.1173	90.3	91.1	90.7	89.4196	91.838	52	59.7	55.7
3	0.130996	0.141072	0.91	1.01	1.14	6.92261	8.29303	7.41	8.74	8.94	31.58	33.293	25.3	26.6	28.2	31.0762	38.1298	6.29	8.83	8.04
panel b right
Virus (uL)	pCRRL_6xNFAT_miR_eGFP + pCMVR874					pCRRL_6xNFAT_miR_eGFP + pCMVR874 + NovB2					pCRRL_6xNFAT_miR_eGFP + pCMVR874 + NovB2 + Tax					pCRRL_6xNFAT_miR_eGFP + pCMVR874 + NovB2 + TNFa
30	36910.5	40601.6	192807	285048	285048	1598561	1716004	1884780	2007990	2141190	2907207	2967606	3006990	3033630	3020310	2977672	3058204	1731600	1988010	1854810
panel c middle
	CD8 KD				CD4 KD
% aFab	59.5	77	52.8	67.9	88.4	98.3	83	92.9
panel d up
		miR-based shRNA CTRL			miR-based shRNA TRAC
300		88.3	87.7	90.8	92.9	91.8	91.3
100		62.4	58.3	66.1	73.6	65.9	66.5
30		24.8	25.8	25.8	39.1	31.5	30.6
10		8.47	7.85	9.48	12.8	11.5	9.8
panel d down
		miR-based shRNA CTRL			miR-based shRNA TRAC
300		61.1	63	62.9	5.03	6.77	6.36
100		63.6	64.8	63.7	20.4	24.3	24.5
30		63.8	65.6	65.6	43.1	46.6	46.5
10		62.2	65.9	65.5	58	58.4	59.4

## Sheet: Suppl.Fig.2
panel b
	s-eGFP		s-mCherry		a-eGFP		a-mCherry
	7605		6426		12780		21843
	s-eGFP		s-mCherry		a-eGFP		a-mCherry
	50801		17715		109977		60102
	s-eGFP		s-mCherry		a-eGFP		a-mCherry
	10602		6830		11983		13788
	s-eGFP		s-mCherry		a-eGFP		a-mCherry
	9834		6607		10668		12190
	s-eGFP		s-mCherry		a-eGFP		a-mCherry
	12449		8336		12092		13214

## Sheet: Suppl.Fig.3
panel a up right
	Sense			Anti-Sense
	2624040	2440890		629370	1102230
panel a down left
100		94.7	96.1		42.1	66.3
30		78.8	73.3		18.9	33.1
10		51.5	41.8		6.94	9.76
3		32.5	16.5		3.32	4.21
panel b up right
	Sense			Anti-Sense			Antisense + NovB2
	2624040	2440890		629370	1102230		1811520	1918080
panel b down left
		Sense			Anti-Sense			Antisense + NovB2
100		94.7	96.1		42.1	66.3		85.7	87.2
30		78.8	73.3		18.9	33.1		54.4	57.6
10		51.5	41.8		6.94	9.76		25.6	28.4
3		32.5	16.5		3.32	4.21		11.8	8.36

## Sheet: Suppl.Fig.4
panel b up left
		UTD			TCR IL2 sense			TCR IL2 antisense			TCR mC sense			TCR mC antisense
CD4+		5.91	0.95	5.08	72.7	63.1	69.8	83.6	80.7	89	49.1	47.3	44.2	73.6	70.6	71.3
CD8+		2.96	2.98	1.27	54.3	36.6	55.7	60.1	66.1	67.2	30.5	25.2	28.1	39.9	37.1	46.8
panel b up right
		UTD			TCR IL2 sense			TCR IL2 antisense			TCR mC sense			TCR mC antisense
CD4+		341	69.3	300	3371	2999	3639	4551	5146	5731	1932	2092	1940	3375	3891	3698
CD8+		194	199	95.5	2393	1650	3175	3616	5771	4921	1484	1172	1304	1922	2164	2742
Table Analyzed	GGA29072022 TCR MFI CD4+										Table Analyzed	GGA29072022 TCR MFI CD8+
Data sets analyzed	A-E			Number of families	1						Data sets analyzed	A-E						Number of families	1
				Number of comparisons per family	10													Number of comparisons per family	10
ANOVA summary				Alpha	0.05						ANOVA summary							Alpha	0.05
F	93.65										F	18.45
P value	<0,0001			Tukey's multiple comparisons test	Mean Diff,	95,00% CI of diff,	Significant?	Summary	Adjusted P Value		P value	0.0034						Tukey's multiple comparisons test	Mean Diff,	95,00% CI of diff,	Significant?	Summary	Adjusted P Value
P value summary	****			UTD vs. TCR IL2 sense	-3100	-3990 to -2209	Yes	****	<0,0001	A-B	P value summary	**						UTD vs. TCR IL2 sense	-2671	-4996 to -347,0	Yes	*	0.0292	A-B
Significant diff. among means (P < 0.05)?	Yes			UTD vs. TCR IL2 antisense	-4906	-5796 to -4016	Yes	****	<0,0001	A-C	Significant diff. among means (P < 0.05)?	Yes						UTD vs. TCR IL2 antisense	-4756	-7081 to -2432	Yes	**	0.0024	A-C
R squared	0.974			UTD vs. TCR mC sense	-1751	-2642 to -860,8	Yes	***	0.0005	A-D	R squared	0.9365						UTD vs. TCR mC sense	-1454	-3779 to 870,2	No	ns	0.2254	A-D
				UTD vs. TCR mC antisense	-3418	-4308 to -2528	Yes	****	<0,0001	A-E								UTD vs. TCR mC antisense	-2766	-5090 to -441,2	Yes	*	0.0254	A-E
Brown-Forsythe test				TCR IL2 sense vs. TCR IL2 antisense	-1806	-2697 to -915,9	Yes	***	0.0004	B-C	Brown-Forsythe test							TCR IL2 sense vs. TCR IL2 antisense	-2085	-4409 to 239,5	No	ns	0.0742	B-C
F (DFn, DFd)	1,313 (4, 10)			TCR IL2 sense vs. TCR mC sense	1348	457,9 to 2239	Yes	**	0.0039	B-D	F (DFn, DFd)	3,053e+030 (4, 5)						TCR IL2 sense vs. TCR mC sense	1217	-1107 to 3542	No	ns	0.3436	B-D
P value	0.3299			TCR IL2 sense vs. TCR mC antisense	-318.3	-1209 to 572,1	No	ns	0.764	B-E	P value	<0,0001						TCR IL2 sense vs. TCR mC antisense	-94.17	-2419 to 2230	No	ns	0.9998	B-E
P value summary	ns			TCR IL2 antisense vs. TCR mC sense	3155	2264 to 4045	Yes	****	<0,0001	C-D	P value summary	****						TCR IL2 antisense vs. TCR mC sense	3302	977,6 to 5626	Yes	*	0.0121	C-D
Are SDs significantly different (P < 0.05)?	No			TCR IL2 antisense vs. TCR mC antisense	1488	597,6 to 2378	Yes	**	0.0019	C-E	Are SDs significantly different (P < 0.05)?	Yes						TCR IL2 antisense vs. TCR mC antisense	1991	-333,7 to 4315	No	ns	0.0871	C-E
				TCR mC sense vs. TCR mC antisense	-1667	-2557 to -776,3	Yes	***	0.0008	D-E								TCR mC sense vs. TCR mC antisense	-1311	-3636 to 1013	No	ns	0.2911	D-E
Bartlett's test											Bartlett's test
Bartlett's statistic (corrected)				Test details	Mean 1	Mean 2	Mean Diff,	SE of diff,	n1	n2	Bartlett's statistic (corrected)							Test details	Mean 1	Mean 2	Mean Diff,	SE of diff,	n1	n2	q	DF
P value				UTD vs. TCR IL2 sense	236.8	3336	-3100	270.5	3	3	P value							UTD vs. TCR IL2 sense	199.8	2871	-2671	579.4	2	2	6.52	5
P value summary				UTD vs. TCR IL2 antisense	236.8	5143	-4906	270.5	3	3	P value summary							UTD vs. TCR IL2 antisense	199.8	4956	-4756	579.4	2	2	11.61	5
Are SDs significantly different (P < 0.05)?				UTD vs. TCR mC sense	236.8	1988	-1751	270.5	3	3	Are SDs significantly different (P < 0.05)?							UTD vs. TCR mC sense	199.8	1654	-1454	579.4	2	2	3.549	5
				UTD vs. TCR mC antisense	236.8	3655	-3418	270.5	3	3								UTD vs. TCR mC antisense	199.8	2965	-2766	579.4	2	2	6.75	5
ANOVA table	SS	DF	MS	TCR IL2 sense vs. TCR IL2 antisense	3336	5143	-1806	270.5	3	3	ANOVA table	SS	DF	MS	F (DFn, DFd)	P value		TCR IL2 sense vs. TCR IL2 antisense	2871	4956	-2085	579.4	2	2	5.089	5
Treatment (between columns)	41130030	4	10282507	TCR IL2 sense vs. TCR mC sense	3336	1988	1348	270.5	3	3	Treatment (between columns)	24777182	4	6194296	F (4, 5) = 18,45	P=0,0034		TCR IL2 sense vs. TCR mC sense	2871	1654	1217	579.4	2	2	2.971	5
Residual (within columns)	1097928	10	109793	TCR IL2 sense vs. TCR mC antisense	3336	3655	-318.3	270.5	3	3	Residual (within columns)	1678655	5	335731				TCR IL2 sense vs. TCR mC antisense	2871	2965	-94.17	579.4	2	2	0.2298	5
Total	42227958	14		TCR IL2 antisense vs. TCR mC sense	5143	1988	3155	270.5	3	3	Total	26455837	9					TCR IL2 antisense vs. TCR mC sense	4956	1654	3302	579.4	2	2	8.059	5
				TCR IL2 antisense vs. TCR mC antisense	5143	3655	1488	270.5	3	3								TCR IL2 antisense vs. TCR mC antisense	4956	2965	1991	579.4	2	2	4.859	5
Data summary				TCR mC sense vs. TCR mC antisense	1988	3655	-1667	270.5	3	3	Data summary							TCR mC sense vs. TCR mC antisense	1654	2965	-1311	579.4	2	2	3.201	5
Number of treatments (columns)	5										Number of treatments (columns)	5
Number of values (total)	15										Number of values (total)	10
panel b bottom left
		UTD			TCR IL2 sense			TCR IL2 antisense			TCR mC sense			TCR mC antisense
CD4+		2.75	3.44	2.3	61.9	46.4	74.2	88	73.3	94.8	53.7	20.5	53.7	75	45.6	77.8
CD8+		3.01	3.42	3.49	62.5	67.5	54.9	85.5	91.8	79.7	46	52.9	43.2	62.9	57.4	77.4
panel b bottom right
		UTD			TCR IL2 sense			TCR IL2 antisense			TCR mC sense			TCR mC antisense
CD4+		235	275	365	8208	5735	10079	13319	10632	20802	6853	1300	7410	12048	4361	13553
CD8+		342	373	305	8291	8965	7938	15821	16231	15776	5499	5400	5798	10254	10538	13201
													Table Analyzed	GGA15062022 TCR MFI CD8+					Number of families	1
Table Analyzed	GGA15062022 TCR MFI CD4+					Number of families	1						Data sets analyzed	A-E					Number of comparisons per family	10
Data sets analyzed	A-E					Number of comparisons per family	10												Alpha	0.05
						Alpha	0.05						ANOVA summary
ANOVA summary													F	171.8					Tukey's multiple comparisons test	Mean Diff,	95,00% CI of diff,	Significant?	Summary	Adjusted P Value
F	6.518					Tukey's multiple comparisons test	Mean Diff,	95,00% CI of diff,	Significant?	Summary	Adjusted P Value		P value	<0,0001					UTD vs. TCR IL2 sense	-8058	-10147 to -5969	Yes	****	<0,0001	A-B
P value	0.0076					UTD vs. TCR IL2 sense	-7716	-17643 to 2212	No	ns	0.1529	A-B	P value summary	****					UTD vs. TCR IL2 antisense	-15603	-17692 to -13514	Yes	****	<0,0001	A-C
P value summary	**					UTD vs. TCR IL2 antisense	-14626	-24554 to -4698	Yes	**	0.0047	A-C	Significant diff. among means (P < 0.05)?	Yes					UTD vs. TCR mC sense	-5226	-7315 to -3137	Yes	****	<0,0001	A-D
Significant diff. among means (P < 0.05)?	Yes					UTD vs. TCR mC sense	-4896	-14824 to 5032	No	ns	0.5163	A-D	R squared	0.9857					UTD vs. TCR mC antisense	-10991	-13080 to -8902	Yes	****	<0,0001	A-E
R squared	0.7228					UTD vs. TCR mC antisense	-9696	-19623 to 232,1	No	ns	0.0563	A-E							TCR IL2 sense vs. TCR IL2 antisense	-7545	-9634 to -5456	Yes	****	<0,0001	B-C
						TCR IL2 sense vs. TCR IL2 antisense	-6910	-16838 to 3017	No	ns	0.2245	B-C	Brown-Forsythe test						TCR IL2 sense vs. TCR mC sense	2832	743,2 to 4921	Yes	**	0.0083	B-D
Brown-Forsythe test						TCR IL2 sense vs. TCR mC sense	2820	-7108 to 12747	No	ns	0.8771	B-D	F (DFn, DFd)	0,9523 (4, 10)					TCR IL2 sense vs. TCR mC antisense	-2933	-5022 to -843,9	Yes	**	0.0066	B-E
F (DFn, DFd)	0,6430 (4, 10)					TCR IL2 sense vs. TCR mC antisense	-1980	-11908 to 7948	No	ns	0.9615	B-E	P value	0.4738					TCR IL2 antisense vs. TCR mC sense	10377	8288 to 12466	Yes	****	<0,0001	C-D
P value	0.6441					TCR IL2 antisense vs. TCR mC sense	9730	-197,7 to 19658	No	ns	0.0554	C-D	P value summary	ns					TCR IL2 antisense vs. TCR mC antisense	4612	2523 to 6701	Yes	***	0.0002	C-E
P value summary	ns					TCR IL2 antisense vs. TCR mC antisense	4930	-4997 to 14858	No	ns	0.5101	C-E	Are SDs significantly different (P < 0.05)?	No					TCR mC sense vs. TCR mC antisense	-5765	-7854 to -3676	Yes	****	<0,0001	D-E
Are SDs significantly different (P < 0.05)?	No					TCR mC sense vs. TCR mC antisense	-4800	-14727 to 5128	No	ns	0.5338	D-E
													Bartlett's test						Test details	Mean 1	Mean 2	Mean Diff,	SE of diff,	n1	n2	q	DF
Bartlett's test						Test details	Mean 1	Mean 2	Mean Diff,	SE of diff,	n1	n2	Bartlett's statistic (corrected)						UTD vs. TCR IL2 sense	340	8398	-8058	634.8	3	3	17.95	10
Bartlett's statistic (corrected)						UTD vs. TCR IL2 sense	291.7	8007	-7716	3017	3	3	P value						UTD vs. TCR IL2 antisense	340	15943	-15603	634.8	3	3	34.76	10
P value						UTD vs. TCR IL2 antisense	291.7	14918	-14626	3017	3	3	P value summary						UTD vs. TCR mC sense	340	5566	-5226	634.8	3	3	11.64	10
P value summary						UTD vs. TCR mC sense	291.7	5188	-4896	3017	3	3	Are SDs significantly different (P < 0.05)?						UTD vs. TCR mC antisense	340	11331	-10991	634.8	3	3	24.49	10
Are SDs significantly different (P < 0.05)?						UTD vs. TCR mC antisense	291.7	9987	-9696	3017	3	3							TCR IL2 sense vs. TCR IL2 antisense	8398	15943	-7545	634.8	3	3	16.81	10
						TCR IL2 sense vs. TCR IL2 antisense	8007	14918	-6910	3017	3	3	ANOVA table	SS	DF	MS	F (DFn, DFd)	P value	TCR IL2 sense vs. TCR mC sense	8398	5566	2832	634.8	3	3	6.31	10
ANOVA table	SS	DF	MS	F (DFn, DFd)	P value	TCR IL2 sense vs. TCR mC sense	8007	5188	2820	3017	3	3	Treatment (between columns)	415331704	4	103832926	F (4, 10) = 171,8	P<0,0001	TCR IL2 sense vs. TCR mC antisense	8398	11331	-2933	634.8	3	3	6.534	10
Treatment (between columns)	355841802	4	88960451	F (4, 10) = 6,518	P=0,0076	TCR IL2 sense vs. TCR mC antisense	8007	9987	-1980	3017	3	3	Residual (within columns)	6044119	10	604412			TCR IL2 antisense vs. TCR mC sense	15943	5566	10377	634.8	3	3	23.12	10
Residual (within columns)	136494493	10	13649449			TCR IL2 antisense vs. TCR mC sense	14918	5188	9730	3017	3	3	Total	421375824	14				TCR IL2 antisense vs. TCR mC antisense	15943	11331	4612	634.8	3	3	10.27	10
Total	492336295	14				TCR IL2 antisense vs. TCR mC antisense	14918	9987	4930	3017	3	3							TCR mC sense vs. TCR mC antisense	5566	11331	-5765	634.8	3	3	12.84	10
						TCR mC sense vs. TCR mC antisense	5188	9987	-4800	3017	3	3	Data summary
Data summary													Number of treatments (columns)	5
Number of treatments (columns)	5												Number of values (total)	15
Number of values (total)	15
panel c
		UTD			TCR IL2 sense			TCR IL2 antisense			TCR mC sense			TCR mC antisense
0		159581	185407	142701	118820	168059	101472	160022	160656	187532	160428	190984	147856	143578	229242	131409
2		163770	191810	144010	119937	163596	104176	156548	162149	192266	161088	189153	146793	143887	224261	130392
4		166628	194340	147569	122159	165931	104238	152506	155748	194236	158552	183407	149190	142655	220883	129904
6		171093	200856	154989	124920	164833	106181	150418	152124	196710	151887	178286	152650	138066	216812	130156
8		178649	206949	159398	123387	172302	107709	148543	149030	194008	149814	174942	155088	132089	208703	132009
10		187622	216211	166008	123929	169956	109011	146162	146005	195924	149645	171336	159890	131709	208154	129058
12		196286	225321	173387	123634	170079	110583	138676	139258	194506	149248	167463	161118	129382	206593	130877
14		200146	234272	180501	124007	163068	114312	131323	130375	195137	141429	158175	159141	123507	195619	129275
16		209800	246326	191642	125002	164868	111330	123503	118322	190863	141361	151417	158195	119409	192692	128756
18		216719	253360	196390	121091	155882	109914	116520	107826	182921	129917	142512	154382	109799	178170	124552
20		225686	263056	204880	118642	148423	108707	101585	94871.3	171488	122846	135263	151869	101177	165137	120218
22		233993	273490	208893	114442	139264	107490	94325.2	88746.4	164229	113195	122122	147708	91015.1	150441	114400
24		243361	283364	215660	109871	130590	104888	84519.3	75748.5	158132	103366	105165	142847	83931.4	137673	109990
26		248589	292758	223440	102891	120719	102865	79080.3	67989.9	147703	97532.1	97154.5	134188	77422.1	128601	100728
28		256984	303818	232349	97310.2	109723	98851.9	71632.4	63007.3	137188	88215.4	90122.7	133083	69161.4	120198	92255.6
30		264608	317994	239108	91552.6	100799	92252.9	66184.8	55669.5	127047	82270.7	84032.8	125672	63334.4	113640	86345.6
32		272386	326756	244208	83955.6	92686.6	89004.1	59582.6	50064.7	115610	76590.9	80615.7	116670	57942.6	107633	79767.8
34		279951	345814	254176	77799.5	88944.3	83849.6	57830.4	45594.7	107867	73209.2	73459.9	110980	55155.9	98072	73603.6
36		290668	354723	263184	72091.1	80476.8	79638.4	54323.9	44351.6	98470.7	68118	67349.7	105037	50358.7	89948	69878.7
38		300140	372501	274907	65830.2	78919	74017.6	51256.5	40929.8	91248	61660.7	65491.8	99948.2	46456.1	90462.8	63977.6
40		315359	394276	289810	62339.5	73293.5	73094.9	48501.7	40185.5	85264.6	58749.1	61780.1	94290.2	45601.6	81336.2	63046.6
42		330588	410078	301043	58789.5	68946.1	68594.8	45773.6	38532.5	79638.8	56983.3	60393.5	89593.1	43117.1	80564	57841.2
44		343805	423516	313112	56630.1	66835.5	65402.5	45679.6	35929.2	74308.3	54933.2	57448.4	85288.8	39795.1	79295.8	55195.7
Table Analyzed	GGA03082022 Green Area (Saos Nuclei Green)							Within each row, compare columns (simple effects within rows)
Two-way RM ANOVA	Matching: Both factors							Number of families	23
Assume sphericity?	No							Number of comparisons per family	10
Alpha	0.05							Alpha	0.05
Source of Variation	% of total variation	P value	P value summary	Significant?	Geisser-Greenhouse's epsilon			Tukey's multiple comparisons test	Mean Diff,	95,00% CI of diff,	Significant?	Summary	Adjusted P Value
Row Factor	5.755	0.054	ns	No	0.04676
Column Factor	53.18	0.0527	ns	No	0.276			0
Row Factor x Column Factor	29.2	0.0145	*	Yes	0.01333			UTD vs. TCR IL2 sense	33112	-27542 to 93767	No	ns	0.1537
Subject x Row Factor	0.71							UTD vs. TCR IL2 antisense	-6841	-163340 to 149659	No	ns	0.995
Subject x Column Factor	7.217							UTD vs. TCR mC sense	-3860	-15488 to 7768	No	ns	0.3438
Subject	2.582							UTD vs. TCR mC antisense	-5513	-153310 to 142283	No	ns	0.9973
								TCR IL2 sense vs. TCR IL2 antisense	-39953	-247599 to 167694	No	ns	0.651
ANOVA table	SS	DF	MS	F (DFn, DFd)	P value			TCR IL2 sense vs. TCR mC sense	-36972	-92041 to 18098	No	ns	0.1059
Row Factor	100258166582	22	4557189390	F (1,029, 2,057) = 16,21	P=0,0540			TCR IL2 sense vs. TCR mC antisense	-38626	-126165 to 48914	No	ns	0.221
Column Factor	926486469638	4	231621617410	F (1,104, 2,208) = 14,74	P=0,0527			TCR IL2 antisense vs. TCR mC sense	2981	-153053 to 159015	No	ns	0.9998
Row Factor x Column Factor	508773020793	88	5781511600	F (1,173, 2,346) = 43,24	P=0,0145			TCR IL2 antisense vs. TCR mC antisense	1327	-281704 to 284359	No	ns	>0,9999
Subject x Row Factor	12368331273	44	281098438					TCR mC sense vs. TCR mC antisense	-1654	-142475 to 139167	No	ns	>0,9999
Subject x Column Factor	125730472222	8	15716309028
Subject	44983158555	2	22491579278					2
Residual	23533435864	176	133712704					UTD vs. TCR IL2 sense	37293	1249 to 73338	Yes	*	0.0468
								UTD vs. TCR IL2 antisense	-3791	-181962 to 174380	No	ns	0.9997
Data summary								UTD vs. TCR mC sense	851.9	-13131 to 14835	No	ns	0.9835
Number of columns (Column Factor)	5							UTD vs. TCR mC antisense	349.9	-126603 to 127303	No	ns	>0,9999
Number of rows (Row Factor)	23							TCR IL2 sense vs. TCR IL2 antisense	-41084	-240699 to 158530	No	ns	0.6124
Number of subjects (Subject)	3							TCR IL2 sense vs. TCR mC sense	-36442	-78443 to 5560	No	ns	0.0656
Number of missing values	0							TCR IL2 sense vs. TCR mC antisense	-36944	-128337 to 54450	No	ns	0.2548
								TCR IL2 antisense vs. TCR mC sense	4643	-160167 to 169452	No	ns	0.9991
								TCR IL2 antisense vs. TCR mC antisense	4141	-273186 to 281468	No	ns	>0,9999
								TCR mC sense vs. TCR mC antisense	-501.9	-133643 to 132639	No	ns	>0,9999
								4
								UTD vs. TCR IL2 sense	38736	-1074 to 78546	No	ns	0.0527
								UTD vs. TCR IL2 antisense	2016	-192995 to 197027	No	ns	>0,9999
								UTD vs. TCR mC sense	5796	-23435 to 35027	No	ns	0.6339
								UTD vs. TCR mC antisense	5032	-117241 to 127304	No	ns	0.996
								TCR IL2 sense vs. TCR IL2 antisense	-36720	-260578 to 187138	No	ns	0.7372
								TCR IL2 sense vs. TCR mC sense	-32940	-95396 to 29516	No	ns	0.1633
								TCR IL2 sense vs. TCR mC antisense	-33705	-116245 to 48836	No	ns	0.2507
								TCR IL2 antisense vs. TCR mC sense	3780	-162070 to 169630	No	ns	0.9996
								TCR IL2 antisense vs. TCR mC antisense	3016	-285742 to 291773	No	ns	>0,9999
								TCR mC sense vs. TCR mC antisense	-764.3	-142196 to 140667	No	ns	>0,9999
								6
								UTD vs. TCR IL2 sense	43668	13683 to 73653	Yes	*	0.0241
								UTD vs. TCR IL2 antisense	9229	-196446 to 214903	No	ns	0.9945
								UTD vs. TCR mC sense	14705	-33453 to 62862	No	ns	0.3867
								UTD vs. TCR mC antisense	13968	-102580 to 130516	No	ns	0.8698
								TCR IL2 sense vs. TCR IL2 antisense	-34439	-266304 to 197425	No	ns	0.7852
								TCR IL2 sense vs. TCR mC sense	-28963	-102694 to 44767	No	ns	0.2666
								TCR IL2 sense vs. TCR mC antisense	-29700	-118720 to 59320	No	ns	0.3413
								TCR IL2 antisense vs. TCR mC sense	5476	-152765 to 163717	No	ns	0.9979
								TCR IL2 antisense vs. TCR mC antisense	4740	-288229 to 297708	No	ns	0.9999
								TCR mC sense vs. TCR mC antisense	-736.5	-147384 to 145911	No	ns	>0,9999
								8
								UTD vs. TCR IL2 sense	47200	-1738 to 96137	No	ns	0.0536
								UTD vs. TCR IL2 antisense	17805	-193087 to 228697	No	ns	0.9517
								UTD vs. TCR mC sense	21717	-45619 to 89054	No	ns	0.3583
								UTD vs. TCR mC antisense	24065	-84003 to 132132	No	ns	0.5663
								TCR IL2 sense vs. TCR IL2 antisense	-29394	-273309 to 214520	No	ns	0.868
								TCR IL2 sense vs. TCR mC sense	-25482	-124921 to 73957	No	ns	0.4841
								TCR IL2 sense vs. TCR mC antisense	-23135	-84819 to 38549	No	ns	0.2865
								TCR IL2 antisense vs. TCR mC sense	3912	-141458 to 149283	No	ns	0.9992
								TCR IL2 antisense vs. TCR mC antisense	6260	-266816 to 279335	No	ns	0.9996
								TCR mC sense vs. TCR mC antisense	2348	-137073 to 141768	No	ns	0.9999
								10
								UTD vs. TCR IL2 sense	55648	16571 to 94725	Yes	*	0.0252
								UTD vs. TCR IL2 antisense	27250	-201750 to 256251	No	ns	0.8721
								UTD vs. TCR mC sense	29657	-62185 to 121499	No	ns	0.3577
								UTD vs. TCR mC antisense	33640	-73414 to 140694	No	ns	0.3717
								TCR IL2 sense vs. TCR IL2 antisense	-28398	-275775 to 218979	No	ns	0.8834
								TCR IL2 sense vs. TCR mC sense	-25992	-135938 to 83954	No	ns	0.5311
								TCR IL2 sense vs. TCR mC antisense	-22008	-89991 to 45974	No	ns	0.3564
								TCR IL2 antisense vs. TCR mC sense	2407	-135760 to 140573	No	ns	0.9999
								TCR IL2 antisense vs. TCR mC antisense	6390	-281836 to 294616	No	ns	0.9996
								TCR mC sense vs. TCR mC antisense	3983	-155573 to 163540	No	ns	0.9994
								12
								UTD vs. TCR IL2 sense	63566	24784 to 102348	Yes	*	0.0191
								UTD vs. TCR IL2 antisense	40851	-205785 to 287488	No	ns	0.7322
								UTD vs. TCR mC sense	39055	-66758 to 144867	No	ns	0.2937
								UTD vs. TCR mC antisense	42714	-64294 to 149722	No	ns	0.26
								TCR IL2 sense vs. TCR IL2 antisense	-22715	-279277 to 233847	No	ns	0.9441
								TCR IL2 sense vs. TCR mC sense	-24511	-142642 to 93620	No	ns	0.6077
								TCR IL2 sense vs. TCR mC antisense	-20852	-89220 to 47516	No	ns	0.3873
								TCR IL2 antisense vs. TCR mC sense	-1797	-142704 to 139111	No	ns	>0,9999
								TCR IL2 antisense vs. TCR mC antisense	1863	-290421 to 294147	No	ns	>0,9999
								TCR mC sense vs. TCR mC antisense	3659	-162557 to 169876	No	ns	0.9996
								14
								UTD vs. TCR IL2 sense	71177	49077 to 93277	Yes	**	0.005
								UTD vs. TCR IL2 antisense	52694	-217790 to 323179	No	ns	0.644
								UTD vs. TCR mC sense	52058	-72188 to 176303	No	ns	0.2405
								UTD vs. TCR mC antisense	55506	-30456 to 141468	No	ns	0.1138
								TCR IL2 sense vs. TCR IL2 antisense	-18483	-274251 to 237285	No	ns	0.9707
								TCR IL2 sense vs. TCR mC sense	-19120	-129750 to 91511	No	ns	0.7101
								TCR IL2 sense vs. TCR mC antisense	-15672	-89131 to 57788	No	ns	0.5914
								TCR IL2 antisense vs. TCR mC sense	-636.7	-146941 to 145667	No	ns	>0,9999
								TCR IL2 antisense vs. TCR mC antisense	2811	-289022 to 294645	No	ns	>0,9999
								TCR mC sense vs. TCR mC antisense	3448	-156086 to 162982	No	ns	0.9997
								16
								UTD vs. TCR IL2 sense	82190	71837 to 92542	Yes	****	<0,0001
								UTD vs. TCR IL2 antisense	71693	-216418 to 359805	No	ns	0.5012
								UTD vs. TCR mC sense	65598	-71352 to 202549	No	ns	0.1927
								UTD vs. TCR mC antisense	68970	-15957 to 153897	No	ns	0.0743
								TCR IL2 sense vs. TCR IL2 antisense	-10496	-294308 to 273315	No	ns	0.9973
								TCR IL2 sense vs. TCR mC sense	-16592	-150563 to 117379	No	ns	0.8586
								TCR IL2 sense vs. TCR mC antisense	-13220	-89184 to 62745	No	ns	0.7064
								TCR IL2 antisense vs. TCR mC sense	-6095	-159012 to 146821	No	ns	0.9965
								TCR IL2 antisense vs. TCR mC antisense	-2723	-306984 to 301538	No	ns	>0,9999
								TCR mC sense vs. TCR mC antisense	3372	-169189 to 175933	No	ns	0.9998
								18
								UTD vs. TCR IL2 sense	93194	67025 to 119363	Yes	**	0.0036
								UTD vs. TCR IL2 antisense	86401	-211694 to 384495	No	ns	0.4147
								UTD vs. TCR mC sense	79886	-75315 to 235086	No	ns	0.1703
								UTD vs. TCR mC antisense	84649	-1350 to 170648	No	ns	0.0515
								TCR IL2 sense vs. TCR IL2 antisense	-6794	-279218 to 265631	No	ns	0.9994
								TCR IL2 sense vs. TCR mC sense	-13308	-142926 to 116310	No	ns	0.9139
								TCR IL2 sense vs. TCR mC antisense	-8545	-86728 to 69638	No	ns	0.8977
								TCR IL2 antisense vs. TCR mC sense	-6515	-149416 to 136387	No	ns	0.9942
								TCR IL2 antisense vs. TCR mC antisense	-1752	-289489 to 285986	No	ns	>0,9999
								TCR mC sense vs. TCR mC antisense	4763	-152231 to 161758	No	ns	0.9988
								20
								UTD vs. TCR IL2 sense	105951	64733 to 147169	Yes	**	0.0084
								UTD vs. TCR IL2 antisense	108560	-196739 to 413858	No	ns	0.3107
								UTD vs. TCR mC sense	94548	-74584 to 263681	No	ns	0.1474
								UTD vs. TCR mC antisense	102364	12224 to 192504	Yes	*	0.0391
								TCR IL2 sense vs. TCR IL2 antisense	2609	-261685 to 266904	No	ns	>0,9999
								TCR IL2 sense vs. TCR mC sense	-11402	-139525 to 116720	No	ns	0.9432
								TCR IL2 sense vs. TCR mC antisense	-3587	-85393 to 78220	No	ns	0.995
								TCR IL2 antisense vs. TCR mC sense	-14011	-150188 to 122165	No	ns	0.9134
								TCR IL2 antisense vs. TCR mC antisense	-6196	-277330 to 264938	No	ns	0.9996
								TCR mC sense vs. TCR mC antisense	7816	-138862 to 154493	No	ns	0.9897
								22
								UTD vs. TCR IL2 sense	118393	45353 to 191433	Yes	*	0.0195
								UTD vs. TCR IL2 antisense	123025	-194626 to 440675	No	ns	0.2726
								UTD vs. TCR mC sense	111117	-92621 to 314854	No	ns	0.154
								UTD vs. TCR mC antisense	120173	11916 to 228430	Yes	*	0.0409
								TCR IL2 sense vs. TCR IL2 antisense	4632	-240931 to 250194	No	ns	0.9998
								TCR IL2 sense vs. TCR mC sense	-7276	-138829 to 124276	No	ns	0.9883
								TCR IL2 sense vs. TCR mC antisense	1780	-82037 to 85597	No	ns	0.9997
								TCR IL2 antisense vs. TCR mC sense	-11908	-125925 to 102109	No	ns	0.9097
								TCR IL2 antisense vs. TCR mC antisense	-2852	-251689 to 245985	No	ns	>0,9999
								TCR mC sense vs. TCR mC antisense	9056	-136836 to 154949	No	ns	0.9824
								24
								UTD vs. TCR IL2 sense	132345	38949 to 225742	Yes	*	0.0254
								UTD vs. TCR IL2 antisense	141328	-198773 to 481430	No	ns	0.2438
								UTD vs. TCR mC sense	130336	-106670 to 367342	No	ns	0.1517
								UTD vs. TCR mC antisense	136930	12859 to 261001	Yes	*	0.0413
								TCR IL2 sense vs. TCR IL2 antisense	8983	-239208 to 257173	No	ns	0.9975
								TCR IL2 sense vs. TCR mC sense	-2010	-146552 to 142533	No	ns	>0,9999
								TCR IL2 sense vs. TCR mC antisense	4585	-77687 to 86857	No	ns	0.988
								TCR IL2 antisense vs. TCR mC sense	-10992	-114775 to 92790	No	ns	0.9061
								TCR IL2 antisense vs. TCR mC antisense	-4398	-249618 to 240822	No	ns	0.9998
								TCR mC sense vs. TCR mC antisense	6594	-146761 to 159949	No	ns	0.9953
								26
								UTD vs. TCR IL2 sense	146104	31788 to 260421	Yes	*	0.0311
								UTD vs. TCR IL2 antisense	156671	-178006 to 491348	No	ns	0.2003
								UTD vs. TCR mC sense	145304	-91947 to 382556	No	ns	0.1252
								UTD vs. TCR mC antisense	152678	36347 to 269010	Yes	*	0.0295
								TCR IL2 sense vs. TCR IL2 antisense	10567	-212048 to 233183	No	ns	0.9933
								TCR IL2 sense vs. TCR mC sense	-799.9	-124992 to 123392	No	ns	>0,9999
								TCR IL2 sense vs. TCR mC antisense	6574	-69443 to 82592	No	ns	0.948
								TCR IL2 antisense vs. TCR mC sense	-11367	-110003 to 87269	No	ns	0.8823
								TCR IL2 antisense vs. TCR mC antisense	-3993	-243938 to 235952	No	ns	0.9999
								TCR mC sense vs. TCR mC antisense	7374	-144886 to 159635	No	ns	0.9927
								28
								UTD vs. TCR IL2 sense	162422	27413 to 297432	Yes	*	0.035
								UTD vs. TCR IL2 antisense	173775	-152780 to 500329	No	ns	0.1607
								UTD vs. TCR mC sense	160577	-95529 to 416683	No	ns	0.12
								UTD vs. TCR mC antisense	170512	53118 to 287907	Yes	*	0.0242
								TCR IL2 sense vs. TCR IL2 antisense	11352	-185430 to 208135	No	ns	0.9864
								TCR IL2 sense vs. TCR mC sense	-1845	-128601 to 124910	No	ns	>0,9999
								TCR IL2 sense vs. TCR mC antisense	8090	-77889 to 94070	No	ns	0.933
								TCR IL2 antisense vs. TCR mC sense	-13198	-83754 to 57358	No	ns	0.6669
								TCR IL2 antisense vs. TCR mC antisense	-3262	-231157 to 224633	No	ns	>0,9999
								TCR mC sense vs. TCR mC antisense	9935	-151406 to 171277	No	ns	0.9829
								30
								UTD vs. TCR IL2 sense	179035	21118 to 336952	Yes	*	0.0392
								UTD vs. TCR IL2 antisense	190936	-144054 to 525927	No	ns	0.1424
								UTD vs. TCR mC sense	176578	-92036 to 445192	No	ns	0.1101
								UTD vs. TCR mC antisense	186130	57579 to 314680	Yes	*	0.0243
								TCR IL2 sense vs. TCR IL2 antisense	11901	-173021 to 196824	No	ns	0.9801
								TCR IL2 sense vs. TCR mC sense	-2457	-122724 to 117810	No	ns	0.9997
								TCR IL2 sense vs. TCR mC antisense	7095	-84217 to 98406	No	ns	0.9628
								TCR IL2 antisense vs. TCR mC sense	-14358	-80743 to 52027	No	ns	0.5834
								TCR IL2 antisense vs. TCR mC antisense	-4806	-225936 to 216324	No	ns	0.9997
								TCR mC sense vs. TCR mC antisense	9552	-147755 to 166859	No	ns	0.9837
								32
								UTD vs. TCR IL2 sense	192568	16677 to 368458	Yes	*	0.042
								UTD vs. TCR IL2 antisense	206031	-123931 to 535992	No	ns	0.1209
								UTD vs. TCR mC sense	189824	-74604 to 454252	No	ns	0.0936
								UTD vs. TCR mC antisense	199335	64688 to 333983	Yes	*	0.0233
								TCR IL2 sense vs. TCR IL2 antisense	13463	-145925 to 172851	No	ns	0.9516
								TCR IL2 sense vs. TCR mC sense	-2744	-99190 to 93703	No	ns	0.999
								TCR IL2 sense vs. TCR mC antisense	6768	-84701 to 98236	No	ns	0.9683
								TCR IL2 antisense vs. TCR mC sense	-16206	-81782 to 49369	No	ns	0.5051
								TCR IL2 antisense vs. TCR mC antisense	-6695	-216633 to 203242	No	ns	0.9985
								TCR mC sense vs. TCR mC antisense	9511	-136747 to 155770	No	ns	0.9794
								34
								UTD vs. TCR IL2 sense	209782	15331 to 404233	Yes	*	0.0432
								UTD vs. TCR IL2 antisense	222883	-118981 to 564746	No	ns	0.1118
								UTD vs. TCR mC sense	207430	-79456 to 494316	No	ns	0.0924
								UTD vs. TCR mC antisense	217703	66038 to 369368	Yes	*	0.0248
								TCR IL2 sense vs. TCR IL2 antisense	13100	-138844 to 165045	No	ns	0.9485
								TCR IL2 sense vs. TCR mC sense	-2352	-100700 to 95996	No	ns	0.9995
								TCR IL2 sense vs. TCR mC antisense	7921	-63211 to 79053	No	ns	0.8925
								TCR IL2 antisense vs. TCR mC sense	-15452	-70431 to 39526	No	ns	0.4317
								TCR IL2 antisense vs. TCR mC antisense	-5180	-200195 to 189836	No	ns	0.9993
								TCR mC sense vs. TCR mC antisense	10273	-130626 to 151172	No	ns	0.9698
								36
								UTD vs. TCR IL2 sense	225456	22269 to 428644	Yes	*	0.0409
								UTD vs. TCR IL2 antisense	237143	-86394 to 560680	No	ns	0.0901
								UTD vs. TCR mC sense	222690	-64337 to 509717	No	ns	0.081
								UTD vs. TCR mC antisense	232796	71444 to 394149	Yes	*	0.0245
								TCR IL2 sense vs. TCR IL2 antisense	11687	-112600 to 135974	No	ns	0.9331
								TCR IL2 sense vs. TCR mC sense	-2766	-92178 to 86646	No	ns	0.9987
								TCR IL2 sense vs. TCR mC antisense	7340	-62588 to 77269	No	ns	0.9084
								TCR IL2 antisense vs. TCR mC sense	-14453	-51036 to 22131	No	ns	0.2642
								TCR IL2 antisense vs. TCR mC antisense	-4346	-172200 to 163507	No	ns	0.9993
								TCR mC sense vs. TCR mC antisense	10107	-121512 to 141726	No	ns	0.9642
								38
								UTD vs. TCR IL2 sense	242927	34397 to 451457	Yes	*	0.0372
								UTD vs. TCR IL2 antisense	254704	-74584 to 583993	No	ns	0.0815
								UTD vs. TCR mC sense	240149	-53217 to 533515	No	ns	0.0732
								UTD vs. TCR mC antisense	248884	89870 to 407898	Yes	*	0.0209
								TCR IL2 sense vs. TCR IL2 antisense	11777	-111341 to 134896	No	ns	0.9297
								TCR IL2 sense vs. TCR mC sense	-2778	-94190 to 88634	No	ns	0.9987
								TCR IL2 sense vs. TCR mC antisense	5957	-64489 to 76402	No	ns	0.9515
								TCR IL2 antisense vs. TCR mC sense	-14555	-53237 to 24126	No	ns	0.2851
								TCR IL2 antisense vs. TCR mC antisense	-5821	-181234 to 169592	No	ns	0.9982
								TCR mC sense vs. TCR mC antisense	8735	-128892 to 146361	No	ns	0.981
								40
								UTD vs. TCR IL2 sense	263572	28453 to 498691	Yes	*	0.0401
								UTD vs. TCR IL2 antisense	275164	-58523 to 608852	No	ns	0.0722
								UTD vs. TCR mC sense	261542	-43286 to 566370	No	ns	0.067
								UTD vs. TCR mC antisense	269820	78415 to 461226	Yes	*	0.0257
								TCR IL2 sense vs. TCR IL2 antisense	11592	-89345 to 112529	No	ns	0.8833
								TCR IL2 sense vs. TCR mC sense	-2030	-77830 to 73769	No	ns	0.9992
								TCR IL2 sense vs. TCR mC antisense	6248	-50701 to 63197	No	ns	0.8967
								TCR IL2 antisense vs. TCR mC sense	-13623	-44411 to 17166	No	ns	0.22
								TCR IL2 antisense vs. TCR mC antisense	-5344	-149622 to 138933	No	ns	0.9973
								TCR mC sense vs. TCR mC antisense	8278	-106097 to 122654	No	ns	0.9705
								42
								UTD vs. TCR IL2 sense	281793	37353 to 526232	Yes	*	0.038
								UTD vs. TCR IL2 antisense	292588	-42228 to 627404	No	ns	0.0647
								UTD vs. TCR mC sense	278246	-29305 to 585797	No	ns	0.0606
								UTD vs. TCR mC antisense	286729	95000 to 478458	Yes	*	0.0229
								TCR IL2 sense vs. TCR IL2 antisense	10795	-81682 to 103272	No	ns	0.8783
								TCR IL2 sense vs. TCR mC sense	-3546	-72336 to 65243	No	ns	0.9909
								TCR IL2 sense vs. TCR mC antisense	4936	-59678 to 69550	No	ns	0.9648
								TCR IL2 antisense vs. TCR mC sense	-14342	-43403 to 14720	No	ns	0.1831
								TCR IL2 antisense vs. TCR mC antisense	-5859	-151366 to 139647	No	ns	0.9963
								TCR mC sense vs. TCR mC antisense	8483	-108687 to 125652	No	ns	0.9705
								44
								UTD vs. TCR IL2 sense	297188	52108 to 542269	Yes	*	0.0344
								UTD vs. TCR IL2 antisense	308172	-24541 to 640885	No	ns	0.0579
								UTD vs. TCR mC sense	294254	-13497 to 602005	No	ns	0.0545
								UTD vs. TCR mC antisense	302049	110212 to 493886	Yes	*	0.0207
								TCR IL2 sense vs. TCR IL2 antisense	10984	-77443 to 99410	No	ns	0.8576
								TCR IL2 sense vs. TCR mC sense	-2934	-70350 to 64482	No	ns	0.9951
								TCR IL2 sense vs. TCR mC antisense	4860	-63381 to 73101	No	ns	0.972
								TCR IL2 antisense vs. TCR mC sense	-13918	-43411 to 15576	No	ns	0.1976
								TCR IL2 antisense vs. TCR mC antisense	-6123	-152382 to 140136	No	ns	0.9958
								TCR mC sense vs. TCR mC antisense	7795	-110979 to 126568	No	ns	0.9788
								Test details	Mean 1	Mean 2	Mean Diff,	SE of diff,	N1	N2	q	DF
								0
								UTD vs. TCR IL2 sense	162563	129451	33112	7883	3	3	5.94	2
								UTD vs. TCR IL2 antisense	162563	169403	-6841	20340	3	3	0.4756	2
								UTD vs. TCR mC sense	162563	166423	-3860	1511	3	3	3.612	2
								UTD vs. TCR mC antisense	162563	168076	-5513	19209	3	3	0.4059	2
								TCR IL2 sense vs. TCR IL2 antisense	129451	169403	-39953	26988	3	3	2.094	2
								TCR IL2 sense vs. TCR mC sense	129451	166423	-36972	7157	3	3	7.305	2
								TCR IL2 sense vs. TCR mC antisense	129451	168076	-38626	11377	3	3	4.801	2
								TCR IL2 antisense vs. TCR mC sense	169403	166423	2981	20280	3	3	0.2079	2
								TCR IL2 antisense vs. TCR mC antisense	169403	168076	1327	36785	3	3	0.05102	2
								TCR mC sense vs. TCR mC antisense	166423	168076	-1654	18302	3	3	0.1278	2
								2
								UTD vs. TCR IL2 sense	166530	129236	37293	4685	3	3	11.26	2
								UTD vs. TCR IL2 antisense	166530	170321	-3791	23157	3	3	0.2315	2
								UTD vs. TCR mC sense	166530	165678	851.9	1817	3	3	0.6629	2
								UTD vs. TCR mC antisense	166530	166180	349.9	16500	3	3	0.02999	2
								TCR IL2 sense vs. TCR IL2 antisense	129236	170321	-41084	25944	3	3	2.24	2
								TCR IL2 sense vs. TCR mC sense	129236	165678	-36442	5459	3	3	9.441	2
								TCR IL2 sense vs. TCR mC antisense	129236	166180	-36944	11878	3	3	4.398	2
								TCR IL2 antisense vs. TCR mC sense	170321	165678	4643	21420	3	3	0.3065	2
								TCR IL2 antisense vs. TCR mC antisense	170321	166180	4141	36044	3	3	0.1625	2
								TCR mC sense vs. TCR mC antisense	165678	166180	-501.9	17304	3	3	0.04102	2
								4
								UTD vs. TCR IL2 sense	169512	130776	38736	5174	3	3	10.59	2
								UTD vs. TCR IL2 antisense	169512	167496	2016	25346	3	3	0.1125	2
								UTD vs. TCR mC sense	169512	163716	5796	3799	3	3	2.158	2
								UTD vs. TCR mC antisense	169512	164481	5032	15892	3	3	0.4478	2
								TCR IL2 sense vs. TCR IL2 antisense	130776	167496	-36720	29095	3	3	1.785	2
								TCR IL2 sense vs. TCR mC sense	130776	163716	-32940	8117	3	3	5.739	2
								TCR IL2 sense vs. TCR mC antisense	130776	164481	-33705	10728	3	3	4.443	2
								TCR IL2 antisense vs. TCR mC sense	167496	163716	3780	21555	3	3	0.248	2
								TCR IL2 antisense vs. TCR mC antisense	167496	164481	3016	37530	3	3	0.1136	2
								TCR mC sense vs. TCR mC antisense	163716	164481	-764.3	18382	3	3	0.0588	2
								6
								UTD vs. TCR IL2 sense	175646	131978	43668	3897	3	3	15.85	2
								UTD vs. TCR IL2 antisense	175646	166417	9229	26731	3	3	0.4882	2
								UTD vs. TCR mC sense	175646	160941	14705	6259	3	3	3.323	2
								UTD vs. TCR mC antisense	175646	161678	13968	15148	3	3	1.304	2
								TCR IL2 sense vs. TCR IL2 antisense	131978	166417	-34439	30135	3	3	1.616	2
								TCR IL2 sense vs. TCR mC sense	131978	160941	-28963	9583	3	3	4.274	2
								TCR IL2 sense vs. TCR mC antisense	131978	161678	-29700	11570	3	3	3.63	2
								TCR IL2 antisense vs. TCR mC sense	166417	160941	5476	20567	3	3	0.3765	2
								TCR IL2 antisense vs. TCR mC antisense	166417	161678	4740	38077	3	3	0.176	2
								TCR mC sense vs. TCR mC antisense	160941	161678	-736.5	19060	3	3	0.05465	2
								8
								UTD vs. TCR IL2 sense	181665	134466	47200	6360	3	3	10.49	2
								UTD vs. TCR IL2 antisense	181665	163860	17805	27410	3	3	0.9187	2
								UTD vs. TCR mC sense	181665	159948	21717	8752	3	3	3.509	2
								UTD vs. TCR mC antisense	181665	157601	24065	14045	3	3	2.423	2
								TCR IL2 sense vs. TCR IL2 antisense	134466	163860	-29394	31701	3	3	1.311	2
								TCR IL2 sense vs. TCR mC sense	134466	159948	-25482	12924	3	3	2.788	2
								TCR IL2 sense vs. TCR mC antisense	134466	157601	-23135	8017	3	3	4.081	2
								TCR IL2 antisense vs. TCR mC sense	163860	159948	3912	18894	3	3	0.2928	2
								TCR IL2 antisense vs. TCR mC antisense	163860	157601	6260	35491	3	3	0.2494	2
								TCR mC sense vs. TCR mC antisense	159948	157601	2348	18120	3	3	0.1832	2
								10
								UTD vs. TCR IL2 sense	189947	134299	55648	5079	3	3	15.5	2
								UTD vs. TCR IL2 antisense	189947	162697	27250	29763	3	3	1.295	2
								UTD vs. TCR mC sense	189947	160290	29657	11937	3	3	3.514	2
								UTD vs. TCR mC antisense	189947	156307	33640	13914	3	3	3.419	2
								TCR IL2 sense vs. TCR IL2 antisense	134299	162697	-28398	32151	3	3	1.249	2
								TCR IL2 sense vs. TCR mC sense	134299	160290	-25992	14290	3	3	2.572	2
								TCR IL2 sense vs. TCR mC antisense	134299	156307	-22008	8836	3	3	3.523	2
								TCR IL2 antisense vs. TCR mC sense	162697	160290	2407	17957	3	3	0.1895	2
								TCR IL2 antisense vs. TCR mC antisense	162697	156307	6390	37461	3	3	0.2412	2
								TCR mC sense vs. TCR mC antisense	160290	156307	3983	20737	3	3	0.2716	2
								12
								UTD vs. TCR IL2 sense	198331	134765	63566	5040	3	3	17.83	2
								UTD vs. TCR IL2 antisense	198331	157480	40851	32055	3	3	1.802	2
								UTD vs. TCR mC sense	198331	159277	39055	13752	3	3	4.016	2
								UTD vs. TCR mC antisense	198331	155617	42714	13908	3	3	4.343	2
								TCR IL2 sense vs. TCR IL2 antisense	134765	157480	-22715	33345	3	3	0.9634	2
								TCR IL2 sense vs. TCR mC sense	134765	159277	-24511	15353	3	3	2.258	2
								TCR IL2 sense vs. TCR mC antisense	134765	155617	-20852	8886	3	3	3.319	2
								TCR IL2 antisense vs. TCR mC sense	157480	159277	-1797	18314	3	3	0.1387	2
								TCR IL2 antisense vs. TCR mC antisense	157480	155617	1863	37988	3	3	0.06935	2
								TCR mC sense vs. TCR mC antisense	159277	155617	3659	21603	3	3	0.2396	2
								14
								UTD vs. TCR IL2 sense	204973	133796	71177	2872	3	3	35.04	2
								UTD vs. TCR IL2 antisense	204973	152279	52694	35155	3	3	2.12	2
								UTD vs. TCR mC sense	204973	152915	52058	16148	3	3	4.559	2
								UTD vs. TCR mC antisense	204973	149467	55506	11172	3	3	7.026	2
								TCR IL2 sense vs. TCR IL2 antisense	133796	152279	-18483	33242	3	3	0.7863	2
								TCR IL2 sense vs. TCR mC sense	133796	152915	-19120	14379	3	3	1.881	2
								TCR IL2 sense vs. TCR mC antisense	133796	149467	-15672	9547	3	3	2.321	2
								TCR IL2 antisense vs. TCR mC sense	152279	152915	-636.7	19015	3	3	0.04735	2
								TCR IL2 antisense vs. TCR mC antisense	152279	149467	2811	37930	3	3	0.1048	2
								TCR mC sense vs. TCR mC antisense	152915	149467	3448	20735	3	3	0.2352	2
								16
								UTD vs. TCR IL2 sense	215923	133733	82190	1345	3	3	86.39	2
								UTD vs. TCR IL2 antisense	215923	144229	71693	37446	3	3	2.708	2
								UTD vs. TCR mC sense	215923	150325	65598	17799	3	3	5.212	2
								UTD vs. TCR mC antisense	215923	146952	68970	11038	3	3	8.837	2
								TCR IL2 sense vs. TCR IL2 antisense	133733	144229	-10496	36887	3	3	0.4024	2
								TCR IL2 sense vs. TCR mC sense	133733	150325	-16592	17412	3	3	1.348	2
								TCR IL2 sense vs. TCR mC antisense	133733	146952	-13220	9873	3	3	1.894	2
								TCR IL2 antisense vs. TCR mC sense	144229	150325	-6095	19874	3	3	0.4337	2
								TCR IL2 antisense vs. TCR mC antisense	144229	146952	-2723	39545	3	3	0.09739	2
								TCR mC sense vs. TCR mC antisense	150325	146952	3372	22428	3	3	0.2126	2
								18
								UTD vs. TCR IL2 sense	222156	128962	93194	3401	3	3	38.75	2
								UTD vs. TCR IL2 antisense	222156	135756	86401	38743	3	3	3.154	2
								UTD vs. TCR mC sense	222156	142270	79886	20171	3	3	5.601	2
								UTD vs. TCR mC antisense	222156	137507	84649	11177	3	3	10.71	2
								TCR IL2 sense vs. TCR IL2 antisense	128962	135756	-6794	35407	3	3	0.2713	2
								TCR IL2 sense vs. TCR mC sense	128962	142270	-13308	16846	3	3	1.117	2
								TCR IL2 sense vs. TCR mC antisense	128962	137507	-8545	10161	3	3	1.189	2
								TCR IL2 antisense vs. TCR mC sense	135756	142270	-6515	18573	3	3	0.4961	2
								TCR IL2 antisense vs. TCR mC antisense	135756	137507	-1752	37397	3	3	0.06623	2
								TCR mC sense vs. TCR mC antisense	142270	137507	4763	20405	3	3	0.3301	2
								20
								UTD vs. TCR IL2 sense	231208	125257	105951	5357	3	3	27.97	2
								UTD vs. TCR IL2 antisense	231208	122648	108560	39680	3	3	3.869	2
								UTD vs. TCR mC sense	231208	136659	94548	21982	3	3	6.083	2
								UTD vs. TCR mC antisense	231208	128844	102364	11715	3	3	12.36	2
								TCR IL2 sense vs. TCR IL2 antisense	125257	122648	2609	34350	3	3	0.1074	2
								TCR IL2 sense vs. TCR mC sense	125257	136659	-11402	16652	3	3	0.9684	2
								TCR IL2 sense vs. TCR mC antisense	125257	128844	-3587	10632	3	3	0.4771	2
								TCR IL2 antisense vs. TCR mC sense	122648	136659	-14011	17699	3	3	1.12	2
								TCR IL2 antisense vs. TCR mC antisense	122648	128844	-6196	35239	3	3	0.2487	2
								TCR mC sense vs. TCR mC antisense	136659	128844	7816	19064	3	3	0.5798	2
								22
								UTD vs. TCR IL2 sense	238792	120399	118393	9493	3	3	17.64	2
								UTD vs. TCR IL2 antisense	238792	115767	123025	41285	3	3	4.214	2
								UTD vs. TCR mC sense	238792	127675	111117	26480	3	3	5.934	2
								UTD vs. TCR mC antisense	238792	118619	120173	14070	3	3	12.08	2
								TCR IL2 sense vs. TCR IL2 antisense	120399	115767	4632	31916	3	3	0.2052	2
								TCR IL2 sense vs. TCR mC sense	120399	127675	-7276	17098	3	3	0.6018	2
								TCR IL2 sense vs. TCR mC antisense	120399	118619	1780	10894	3	3	0.2311	2
								TCR IL2 antisense vs. TCR mC sense	115767	127675	-11908	14819	3	3	1.136	2
								TCR IL2 antisense vs. TCR mC antisense	115767	118619	-2852	32341	3	3	0.1247	2
								TCR mC sense vs. TCR mC antisense	127675	118619	9056	18962	3	3	0.6754	2
								24
								UTD vs. TCR IL2 sense	247462	115116	132345	12139	3	3	15.42	2
								UTD vs. TCR IL2 antisense	247462	106133	141328	44203	3	3	4.522	2
								UTD vs. TCR mC sense	247462	117126	130336	30804	3	3	5.984	2
								UTD vs. TCR mC antisense	247462	110531	136930	16125	3	3	12.01	2
								TCR IL2 sense vs. TCR IL2 antisense	115116	106133	8983	32257	3	3	0.3938	2
								TCR IL2 sense vs. TCR mC sense	115116	117126	-2010	18786	3	3	0.1513	2
								TCR IL2 sense vs. TCR mC antisense	115116	110531	4585	10693	3	3	0.6064	2
								TCR IL2 antisense vs. TCR mC sense	106133	117126	-10992	13489	3	3	1.152	2
								TCR IL2 antisense vs. TCR mC antisense	106133	110531	-4398	31871	3	3	0.1952	2
								TCR mC sense vs. TCR mC antisense	117126	110531	6594	19932	3	3	0.4679	2
								26
								UTD vs. TCR IL2 sense	254929	108825	146104	14858	3	3	13.91	2
								UTD vs. TCR IL2 antisense	254929	98258	156671	43498	3	3	5.094	2
								UTD vs. TCR mC sense	254929	109625	145304	30835	3	3	6.664	2
								UTD vs. TCR mC antisense	254929	102251	152678	15120	3	3	14.28	2
								TCR IL2 sense vs. TCR IL2 antisense	108825	98258	10567	28933	3	3	0.5165	2
								TCR IL2 sense vs. TCR mC sense	108825	109625	-799.9	16141	3	3	0.07008	2
								TCR IL2 sense vs. TCR mC antisense	108825	102251	6574	9880	3	3	0.941	2
								TCR IL2 antisense vs. TCR mC sense	98258	109625	-11367	12820	3	3	1.254	2
								TCR IL2 antisense vs. TCR mC antisense	98258	102251	-3993	31186	3	3	0.1811	2
								TCR mC sense vs. TCR mC antisense	109625	102251	7374	19789	3	3	0.527	2
								28
								UTD vs. TCR IL2 sense	264384	101962	162422	17547	3	3	13.09	2
								UTD vs. TCR IL2 antisense	264384	90609	173775	42442	3	3	5.79	2
								UTD vs. TCR mC sense	264384	103807	160577	33286	3	3	6.822	2
								UTD vs. TCR mC antisense	264384	93872	170512	15258	3	3	15.8	2
								TCR IL2 sense vs. TCR IL2 antisense	101962	90609	11352	25576	3	3	0.6277	2
								TCR IL2 sense vs. TCR mC sense	101962	103807	-1845	16474	3	3	0.1584	2
								TCR IL2 sense vs. TCR mC antisense	101962	93872	8090	11175	3	3	1.024	2
								TCR IL2 antisense vs. TCR mC sense	90609	103807	-13198	9170	3	3	2.035	2
								TCR IL2 antisense vs. TCR mC antisense	90609	93872	-3262	29619	3	3	0.1558	2
								TCR mC sense vs. TCR mC antisense	103807	93872	9935	20969	3	3	0.6701	2
								30
								UTD vs. TCR IL2 sense	273903	94868	179035	20524	3	3	12.34	2
								UTD vs. TCR IL2 antisense	273903	82967	190936	43539	3	3	6.202	2
								UTD vs. TCR mC sense	273903	97325	176578	34912	3	3	7.153	2
								UTD vs. TCR mC antisense	273903	87773	186130	16708	3	3	15.75	2
								TCR IL2 sense vs. TCR IL2 antisense	94868	82967	11901	24034	3	3	0.7003	2
								TCR IL2 sense vs. TCR mC sense	94868	97325	-2457	15631	3	3	0.2223	2
								TCR IL2 sense vs. TCR mC antisense	94868	87773	7095	11868	3	3	0.8454	2
								TCR IL2 antisense vs. TCR mC sense	82967	97325	-14358	8628	3	3	2.353	2
								TCR IL2 antisense vs. TCR mC antisense	82967	87773	-4806	28740	3	3	0.2365	2
								TCR mC sense vs. TCR mC antisense	97325	87773	9552	20445	3	3	0.6607	2
								32
								UTD vs. TCR IL2 sense	281116	88549	192568	22860	3	3	11.91	2
								UTD vs. TCR IL2 antisense	281116	75086	206031	42885	3	3	6.794	2
								UTD vs. TCR mC sense	281116	91292	189824	34368	3	3	7.811	2
								UTD vs. TCR mC antisense	281116	81781	199335	17500	3	3	16.11	2
								TCR IL2 sense vs. TCR IL2 antisense	88549	75086	13463	20716	3	3	0.9191	2
								TCR IL2 sense vs. TCR mC sense	88549	91292	-2744	12535	3	3	0.3095	2
								TCR IL2 sense vs. TCR mC antisense	88549	81781	6768	11888	3	3	0.8051	2
								TCR IL2 antisense vs. TCR mC sense	75086	91292	-16206	8523	3	3	2.689	2
								TCR IL2 antisense vs. TCR mC antisense	75086	81781	-6695	27285	3	3	0.347	2
								TCR mC sense vs. TCR mC antisense	91292	81781	9511	19009	3	3	0.7076	2
								34
								UTD vs. TCR IL2 sense	293313	83531	209782	25273	3	3	11.74	2
								UTD vs. TCR IL2 antisense	293313	70431	222883	44432	3	3	7.094	2
								UTD vs. TCR mC sense	293313	85883	207430	37286	3	3	7.867	2
								UTD vs. TCR mC antisense	293313	75610	217703	19712	3	3	15.62	2
								TCR IL2 sense vs. TCR IL2 antisense	83531	70431	13100	19748	3	3	0.9381	2
								TCR IL2 sense vs. TCR mC sense	83531	85883	-2352	12782	3	3	0.2602	2
								TCR IL2 sense vs. TCR mC antisense	83531	75610	7921	9245	3	3	1.212	2
								TCR IL2 antisense vs. TCR mC sense	70431	85883	-15452	7145	3	3	3.058	2
								TCR IL2 antisense vs. TCR mC antisense	70431	75610	-5180	25346	3	3	0.289	2
								TCR mC sense vs. TCR mC antisense	85883	75610	10273	18313	3	3	0.7933	2
								36
								UTD vs. TCR IL2 sense	302858	77402	225456	26408	3	3	12.07	2
								UTD vs. TCR IL2 antisense	302858	65715	237143	42050	3	3	7.976	2
								UTD vs. TCR mC sense	302858	80168	222690	37305	3	3	8.442	2
								UTD vs. TCR mC antisense	302858	70062	232796	20971	3	3	15.7	2
								TCR IL2 sense vs. TCR IL2 antisense	77402	65715	11687	16154	3	3	1.023	2
								TCR IL2 sense vs. TCR mC sense	77402	80168	-2766	11621	3	3	0.3366	2
								TCR IL2 sense vs. TCR mC antisense	77402	70062	7340	9089	3	3	1.142	2
								TCR IL2 antisense vs. TCR mC sense	65715	80168	-14453	4755	3	3	4.299	2
								TCR IL2 antisense vs. TCR mC antisense	65715	70062	-4346	21816	3	3	0.2818	2
								TCR mC sense vs. TCR mC antisense	80168	70062	10107	17106	3	3	0.8355	2
								38
								UTD vs. TCR IL2 sense	315849	72922	242927	27103	3	3	12.68	2
								UTD vs. TCR IL2 antisense	315849	61145	254704	42798	3	3	8.417	2
								UTD vs. TCR mC sense	315849	75700	240149	38129	3	3	8.907	2
								UTD vs. TCR mC antisense	315849	66965	248884	20667	3	3	17.03	2
								TCR IL2 sense vs. TCR IL2 antisense	72922	61145	11777	16002	3	3	1.041	2
								TCR IL2 sense vs. TCR mC sense	72922	75700	-2778	11881	3	3	0.3307	2
								TCR IL2 sense vs. TCR mC antisense	72922	66965	5957	9156	3	3	0.9201	2
								TCR IL2 antisense vs. TCR mC sense	61145	75700	-14555	5027	3	3	4.094	2
								TCR IL2 antisense vs. TCR mC antisense	61145	66965	-5821	22798	3	3	0.3611	2
								TCR mC sense vs. TCR mC antisense	75700	66965	8735	17887	3	3	0.6906	2
								40
								UTD vs. TCR IL2 sense	333148	69576	263572	30558	3	3	12.2	2
								UTD vs. TCR IL2 antisense	333148	57984	275164	43369	3	3	8.973	2
								UTD vs. TCR mC sense	333148	71606	261542	39618	3	3	9.336	2
								UTD vs. TCR mC antisense	333148	63328	269820	24877	3	3	15.34	2
								TCR IL2 sense vs. TCR IL2 antisense	69576	57984	11592	13119	3	3	1.25	2
								TCR IL2 sense vs. TCR mC sense	69576	71606	-2030	9852	3	3	0.2915	2
								TCR IL2 sense vs. TCR mC antisense	69576	63328	6248	7402	3	3	1.194	2
								TCR IL2 antisense vs. TCR mC sense	57984	71606	-13623	4002	3	3	4.814	2
								TCR IL2 antisense vs. TCR mC antisense	57984	63328	-5344	18752	3	3	0.403	2
								TCR mC sense vs. TCR mC antisense	71606	63328	8278	14865	3	3	0.7876	2
								42
								UTD vs. TCR IL2 sense	347236	65443	281793	31770	3	3	12.54	2
								UTD vs. TCR IL2 antisense	347236	54648	292588	43516	3	3	9.509	2
								UTD vs. TCR mC sense	347236	68990	278246	39972	3	3	9.844	2
								UTD vs. TCR mC antisense	347236	60507	286729	24919	3	3	16.27	2
								TCR IL2 sense vs. TCR IL2 antisense	65443	54648	10795	12019	3	3	1.27	2
								TCR IL2 sense vs. TCR mC sense	65443	68990	-3546	8941	3	3	0.561	2
								TCR IL2 sense vs. TCR mC antisense	65443	60507	4936	8398	3	3	0.8312	2
								TCR IL2 antisense vs. TCR mC sense	54648	68990	-14342	3777	3	3	5.37	2
								TCR IL2 antisense vs. TCR mC antisense	54648	60507	-5859	18911	3	3	0.4382	2
								TCR mC sense vs. TCR mC antisense	68990	60507	8483	15228	3	3	0.7877	2
								44
								UTD vs. TCR IL2 sense	360144	62956	297188	31853	3	3	13.19	2
								UTD vs. TCR IL2 antisense	360144	51972	308172	43243	3	3	10.08	2
								UTD vs. TCR mC sense	360144	65890	294254	39998	3	3	10.4	2
								UTD vs. TCR mC antisense	360144	58096	302049	24933	3	3	17.13	2
								TCR IL2 sense vs. TCR IL2 antisense	62956	51972	10984	11493	3	3	1.352	2
								TCR IL2 sense vs. TCR mC sense	62956	65890	-2934	8762	3	3	0.4736	2
								TCR IL2 sense vs. TCR mC antisense	62956	58096	4860	8869	3	3	0.775	2
								TCR IL2 antisense vs. TCR mC sense	51972	65890	-13918	3833	3	3	5.135	2
								TCR IL2 antisense vs. TCR mC antisense	51972	58096	-6123	19009	3	3	0.4555	2
								TCR mC sense vs. TCR mC antisense	65890	58096	7795	15437	3	3	0.7141	2
panel d left
	UTD			TCR mC sense			TCR mC antisense			TCR IL2 sense			TCR IL2 antisense
	3.23	31.6	48.9	2570	2456	5826	4523	2753	3846	6123	1340	4663	4130	2470	2770
Table Analyzed	hIFNg TCR_mC_IL2_sense/antisense_Saos EXP1						Number of families	1
Data sets analyzed	A-E						Number of comparisons per family	10
							Alpha	0.05
ANOVA summary
F	3.589						Tukey's multiple comparisons test	Mean Diff,	95,00% CI of diff,	Significant?	Summary	Adjusted P Value
P value	0.046						UTD vs. TCR mC sense	-3589	-7620 to 441,5	No	ns	0.0872	A-B
P value summary	*						UTD vs. TCR mC antisense	-3679	-7710 to 351,5	No	ns	0.0779	A-C
Significant diff. among means (P < 0.05)?	Yes						UTD vs. TCR IL2 sense	-4014	-8045 to 16,85	No	ns	0.0511	A-D
R squared	0.5894						UTD vs. TCR IL2 antisense	-3095	-7126 to 935,5	No	ns	0.1599	A-E
							TCR mC sense vs. TCR mC antisense	-90	-4121 to 3941	No	ns	>0,9999	B-C
Brown-Forsythe test							TCR mC sense vs. TCR IL2 sense	-424.7	-4456 to 3606	No	ns	0.9964	B-D
F (DFn, DFd)	0,7781 (4, 10)						TCR mC sense vs. TCR IL2 antisense	494	-3537 to 4525	No	ns	0.9935	B-E
P value	0.5641						TCR mC antisense vs. TCR IL2 sense	-334.7	-4366 to 3696	No	ns	0.9986	C-D
P value summary	ns						TCR mC antisense vs. TCR IL2 antisense	584	-3447 to 4615	No	ns	0.9878	C-E
Are SDs significantly different (P < 0.05)?	No						TCR IL2 sense vs. TCR IL2 antisense	918.7	-3112 to 4950	No	ns	0.9392	D-E
Bartlett's test							Test details	Mean 1	Mean 2	Mean Diff,	SE of diff,	n1	n2	q	DF
Bartlett's statistic (corrected)							UTD vs. TCR mC sense	27.91	3617	-3589	1225	3	3	4.145	10
P value							UTD vs. TCR mC antisense	27.91	3707	-3679	1225	3	3	4.248	10
P value summary							UTD vs. TCR IL2 sense	27.91	4042	-4014	1225	3	3	4.635	10
Are SDs significantly different (P < 0.05)?							UTD vs. TCR IL2 antisense	27.91	3123	-3095	1225	3	3	3.574	10
							TCR mC sense vs. TCR mC antisense	3617	3707	-90	1225	3	3	0.1039	10
ANOVA table	SS	DF	MS	F (DFn, DFd)	P value		TCR mC sense vs. TCR IL2 sense	3617	4042	-424.7	1225	3	3	0.4903	10
Treatment (between columns)	32307698	4	8076925	F (4, 10) = 3,589	P=0,0460		TCR mC sense vs. TCR IL2 antisense	3617	3123	494	1225	3	3	0.5704	10
Residual (within columns)	22502239	10	2250224				TCR mC antisense vs. TCR IL2 sense	3707	4042	-334.7	1225	3	3	0.3864	10
Total	54809938	14					TCR mC antisense vs. TCR IL2 antisense	3707	3123	584	1225	3	3	0.6743	10
							TCR IL2 sense vs. TCR IL2 antisense	4042	3123	918.7	1225	3	3	1.061	10
Data summary
Number of treatments (columns)	5
Number of values (total)	15
panel d right
	UTD			TCR mC sense			TCR mC antisense			TCR IL2 sense			TCR IL2 antisense
	3.23	31.6	48.9	7066.67	366.667	766.667	8641.67	5841.67	4783.33	83.3333	5508.33	1333.33	2633.33	1433.33	816.667
Table Analyzed	hIFNg TCR_mC_IL2_sense/antisense_Saos EXP2						Number of families	1
Data sets analyzed	A-E						Number of comparisons per family	10
							Alpha	0.05
ANOVA summary
F	3.091						Tukey's multiple comparisons test	Mean Diff,	95,00% CI of diff,	Significant?	Summary	Adjusted P Value
P value	0.0673						UTD vs. TCR mC sense	-2705	-8952 to 3542	No	ns	0.6268	A-B
P value summary	ns						UTD vs. TCR mC antisense	-6394	-12641 to -147,3	Yes	*	0.0443	A-C
Significant diff. among means (P < 0.05)?	No						UTD vs. TCR IL2 sense	-2280	-8527 to 3967	No	ns	0.751	A-D
R squared	0.5528						UTD vs. TCR IL2 antisense	-1600	-7847 to 4647	No	ns	0.911	A-E
							TCR mC sense vs. TCR mC antisense	-3689	-9936 to 2558	No	ns	0.3562	B-C
Brown-Forsythe test							TCR mC sense vs. TCR IL2 sense	425	-5822 to 6672	No	ns	0.9993	B-D
F (DFn, DFd)	0,6191 (4, 10)						TCR mC sense vs. TCR IL2 antisense	1106	-5141 to 7353	No	ns	0.9747	B-E
P value	0.6591						TCR mC antisense vs. TCR IL2 sense	4114	-2133 to 10361	No	ns	0.266	C-D
P value summary	ns						TCR mC antisense vs. TCR IL2 antisense	4794	-1453 to 11041	No	ns	0.1603	C-E
Are SDs significantly different (P < 0.05)?	No						TCR IL2 sense vs. TCR IL2 antisense	680.6	-5566 to 6928	No	ns	0.9959	D-E
Bartlett's test							Test details	Mean 1	Mean 2	Mean Diff,	SE of diff,	n1	n2	q	DF
Bartlett's statistic (corrected)							UTD vs. TCR mC sense	27.91	2733	-2705	1898	3	3	2.016	10
P value							UTD vs. TCR mC antisense	27.91	6422	-6394	1898	3	3	4.764	10
P value summary							UTD vs. TCR IL2 sense	27.91	2308	-2280	1898	3	3	1.699	10
Are SDs significantly different (P < 0.05)?							UTD vs. TCR IL2 antisense	27.91	1628	-1600	1898	3	3	1.192	10
							TCR mC sense vs. TCR mC antisense	2733	6422	-3689	1898	3	3	2.748	10
ANOVA table	SS	DF	MS	F (DFn, DFd)	P value		TCR mC sense vs. TCR IL2 sense	2733	2308	425	1898	3	3	0.3166	10
Treatment (between columns)	66810704	4	16702676	F (4, 10) = 3,091	P=0,0673		TCR mC sense vs. TCR IL2 antisense	2733	1628	1106	1898	3	3	0.8237	10
Residual (within columns)	54044770	10	5404477				TCR mC antisense vs. TCR IL2 sense	6422	2308	4114	1898	3	3	3.065	10
Total	120855474	14					TCR mC antisense vs. TCR IL2 antisense	6422	1628	4794	1898	3	3	3.572	10
							TCR IL2 sense vs. TCR IL2 antisense	2308	1628	680.6	1898	3	3	0.507	10
Data summary
Number of treatments (columns)	5
Number of values (total)	15
panel e left
	UTD						TCR mC sense						TCR mC antisense						TCR IL2 sense						TCR IL2 antisense
	98.5	104.25	136.53				0	22.7	58.8				0	0	11.6				14.1	0	28.6				9500	13277	8745
Table Analyzed	hIL2 TCR_mC_IL2_sense/antisense_Saos EXP1						Number of families	1
Data sets analyzed	A-E						Number of comparisons per family	10
							Alpha	0.05
ANOVA summary
F	55.75						Tukey's multiple comparisons test	Mean Diff,	95,00% CI of diff,	Significant?	Summary	Adjusted P Value
P value	<0,0001						UTD vs. TCR mC sense	85.93	-2832 to 3004	No	ns	>0,9999	A-B
P value summary	****						UTD vs. TCR mC antisense	109.2	-2809 to 3028	No	ns	>0,9999	A-C
Significant diff. among means (P < 0.05)?	Yes						UTD vs. TCR IL2 sense	98.86	-2819 to 3017	No	ns	>0,9999	A-D
R squared	0.9571						UTD vs. TCR IL2 antisense	-10394	-13313 to -7476	Yes	****	<0,0001	A-E
							TCR mC sense vs. TCR mC antisense	23.3	-2895 to 2942	No	ns	>0,9999	B-C
Brown-Forsythe test							TCR mC sense vs. TCR IL2 sense	12.93	-2905 to 2931	No	ns	>0,9999	B-D
F (DFn, DFd)	1,688 (4, 10)						TCR mC sense vs. TCR IL2 antisense	-10480	-13399 to -7562	Yes	****	<0,0001	B-E
P value	0.2286						TCR mC antisense vs. TCR IL2 sense	-10.37	-2929 to 2908	No	ns	>0,9999	C-D
P value summary	ns						TCR mC antisense vs. TCR IL2 antisense	-10503	-13422 to -7585	Yes	****	<0,0001	C-E
Are SDs significantly different (P < 0.05)?	No						TCR IL2 sense vs. TCR IL2 antisense	-10493	-13411 to -7575	Yes	****	<0,0001	D-E
Bartlett's test							Test details	Mean 1	Mean 2	Mean Diff,	SE of diff,	n1	n2	q	DF
Bartlett's statistic (corrected)							UTD vs. TCR mC sense	113.1	27.17	85.93	886.7	3	3	0.137	10
P value							UTD vs. TCR mC antisense	113.1	3.867	109.2	886.7	3	3	0.1742	10
P value summary							UTD vs. TCR IL2 sense	113.1	14.23	98.86	886.7	3	3	0.1577	10
Are SDs significantly different (P < 0.05)?							UTD vs. TCR IL2 antisense	113.1	10507	-10394	886.7	3	3	16.58	10
							TCR mC sense vs. TCR mC antisense	27.17	3.867	23.3	886.7	3	3	0.03716	10
ANOVA table	SS	DF	MS	F (DFn, DFd)	P value		TCR mC sense vs. TCR IL2 sense	27.17	14.23	12.93	886.7	3	3	0.02063	10
Treatment (between columns)	262999190	4	65749797	F (4, 10) = 55,75	P<0,0001		TCR mC sense vs. TCR IL2 antisense	27.17	10507	-10480	886.7	3	3	16.71	10
Residual (within columns)	11794690	10	1179469				TCR mC antisense vs. TCR IL2 sense	3.867	14.23	-10.37	886.7	3	3	0.01653	10
Total	274793880	14					TCR mC antisense vs. TCR IL2 antisense	3.867	10507	-10503	886.7	3	3	16.75	10
							TCR IL2 sense vs. TCR IL2 antisense	14.23	10507	-10493	886.7	3	3	16.73	10
Data summary
Number of treatments (columns)	5
Number of values (total)	15
panel e right
	UTD						TCR mC sense						TCR mC antisense						TCR IL2 sense						TCR IL2 antisense
	0	0	0				120.833	0	0				0	0	0				1552.08	752.083	620.833				6962.5	6175	2214.58
Table Analyzed	hIL2 TCR_mC_IL2_sense/antisense_Saos EXP2						Number of families	1
Data sets analyzed	A-E						Number of comparisons per family	10
							Alpha	0.05
ANOVA summary
F	10.93						Tukey's multiple comparisons test	Mean Diff,	95,00% CI of diff,	Significant?	Summary	Adjusted P Value
P value	0.0011						UTD vs. TCR mC sense	-40.28	-3159 to 3078	No	ns	>0,9999	A-B
P value summary	**						UTD vs. TCR mC antisense	0	-3118 to 3118	No	ns	>0,9999	A-C
Significant diff. among means (P < 0.05)?	Yes						UTD vs. TCR IL2 sense	-975	-4093 to 2143	No	ns	0.8367	A-D
R squared	0.8138						UTD vs. TCR IL2 antisense	-5117	-8236 to -1999	Yes	**	0.0022	A-E
							TCR mC sense vs. TCR mC antisense	40.28	-3078 to 3159	No	ns	>0,9999	B-C
Brown-Forsythe test							TCR mC sense vs. TCR IL2 sense	-934.7	-4053 to 2184	No	ns	0.8555	B-D
F (DFn, DFd)	1,518 (4, 10)						TCR mC sense vs. TCR IL2 antisense	-5077	-8195 to -1959	Yes	**	0.0023	B-E
P value	0.2695						TCR mC antisense vs. TCR IL2 sense	-975	-4093 to 2143	No	ns	0.8367	C-D
P value summary	ns						TCR mC antisense vs. TCR IL2 antisense	-5117	-8236 to -1999	Yes	**	0.0022	C-E
Are SDs significantly different (P < 0.05)?	No						TCR IL2 sense vs. TCR IL2 antisense	-4142	-7261 to -1024	Yes	**	0.0095	D-E
Bartlett's test							Test details	Mean 1	Mean 2	Mean Diff,	SE of diff,	n1	n2	q	DF
Bartlett's statistic (corrected)							UTD vs. TCR mC sense	0	40.28	-40.28	947.5	3	3	0.06012	10
P value							UTD vs. TCR mC antisense	0	0	0	947.5	3	3	0	10
P value summary							UTD vs. TCR IL2 sense	0	975	-975	947.5	3	3	1.455	10
Are SDs significantly different (P < 0.05)?							UTD vs. TCR IL2 antisense	0	5117	-5117	947.5	3	3	7.638	10
							TCR mC sense vs. TCR mC antisense	40.28	0	40.28	947.5	3	3	0.06012	10
ANOVA table	SS	DF	MS	F (DFn, DFd)	P value		TCR mC sense vs. TCR IL2 sense	40.28	975	-934.7	947.5	3	3	1.395	10
Treatment (between columns)	58853338	4	14713334	F (4, 10) = 10,93	P=0,0011		TCR mC sense vs. TCR IL2 antisense	40.28	5117	-5077	947.5	3	3	7.578	10
Residual (within columns)	13467143	10	1346714				TCR mC antisense vs. TCR IL2 sense	0	975	-975	947.5	3	3	1.455	10
Total	72320481	14					TCR mC antisense vs. TCR IL2 antisense	0	5117	-5117	947.5	3	3	7.638	10
							TCR IL2 sense vs. TCR IL2 antisense	975	5117	-4142	947.5	3	3	6.183	10
Data summary
Number of treatments (columns)	5
Number of values (total)	15
panel f
	UTD						TCR mC sense						TCR mC antisense						TCR IL2 sense						TCR IL2 antisense
	0	0	0				116383	74066.7	22775				118133	62575	29941.7				81308.3	34633.3	11075				112117	59758.3	21275
Table Analyzed	hIL2 TCR_mC_IL2_sense/antisense_PMAiono EXP2						Number of families	1
Data sets analyzed	A-E						Number of comparisons per family	10
							Alpha	0.05
ANOVA summary
F	1.799						Tukey's multiple comparisons test	Mean Diff,	95,00% CI of diff,	Significant?	Summary	Adjusted P Value
P value	0.2057						UTD vs. TCR mC sense	-71075	-175442 to 33292	No	ns	0.2404	A-B
P value summary	ns						UTD vs. TCR mC antisense	-70217	-174583 to 34150	No	ns	0.2496	A-C
Significant diff. among means (P < 0.05)?	No						UTD vs. TCR IL2 sense	-42339	-146706 to 62028	No	ns	0.6777	A-D
R squared	0.4184						UTD vs. TCR IL2 antisense	-64383	-168750 to 39983	No	ns	0.319	A-E
							TCR mC sense vs. TCR mC antisense	858.3	-103508 to 105225	No	ns	>0,9999	B-C
Brown-Forsythe test							TCR mC sense vs. TCR IL2 sense	28736	-75631 to 133103	No	ns	0.8882	B-D
F (DFn, DFd)	0,9211 (4, 10)						TCR mC sense vs. TCR IL2 antisense	6692	-97675 to 111058	No	ns	0.9995	B-E
P value	0.4889						TCR mC antisense vs. TCR IL2 sense	27878	-76489 to 132245	No	ns	0.8983	C-D
P value summary	ns						TCR mC antisense vs. TCR IL2 antisense	5833	-98534 to 110200	No	ns	0.9997	C-E
Are SDs significantly different (P < 0.05)?	No						TCR IL2 sense vs. TCR IL2 antisense	-22044	-126411 to 82322	No	ns	0.953	D-E
Bartlett's test							Test details	Mean 1	Mean 2	Mean Diff,	SE of diff,	n1	n2	q	DF
Bartlett's statistic (corrected)							UTD vs. TCR mC sense	0	71075	-71075	31712	3	3	3.17	10
P value							UTD vs. TCR mC antisense	0	70217	-70217	31712	3	3	3.131	10
P value summary							UTD vs. TCR IL2 sense	0	42339	-42339	31712	3	3	1.888	10
Are SDs significantly different (P < 0.05)?							UTD vs. TCR IL2 antisense	0	64383	-64383	31712	3	3	2.871	10
							TCR mC sense vs. TCR mC antisense	71075	70217	858.3	31712	3	3	0.03828	10
ANOVA table	SS	DF	MS	F (DFn, DFd)	P value		TCR mC sense vs. TCR IL2 sense	71075	42339	28736	31712	3	3	1.282	10
Treatment (between columns)	10852958088	4	2713239522	F (4, 10) = 1,799	P=0,2057		TCR mC sense vs. TCR IL2 antisense	71075	64383	6692	31712	3	3	0.2984	10
Residual (within columns)	15084773393	10	1508477339				TCR mC antisense vs. TCR IL2 sense	70217	42339	27878	31712	3	3	1.243	10
Total	25937731481	14					TCR mC antisense vs. TCR IL2 antisense	70217	64383	5833	31712	3	3	0.2601	10
							TCR IL2 sense vs. TCR IL2 antisense	42339	64383	-22044	31712	3	3	0.9831	10
Data summary
Number of treatments (columns)	5
Number of values (total)	15
panel g
		UTD						TCR mC sense						TCR mC antisense
0		6353	10128.6	8024.91	0	0	0	3919.7	5532.61	4457.08	0	0	0	8875.28	12490.3	10977.4	0	0	0
2		8191.85	11807.8	8246.01	0	0	0	5771.12	7937.86	5367.8	0	10.0589	0	13094.8	17965.5	14912.8	226.519	431.568	1568.23
4		9592.36	12191.2	9169.5	0	0	0	7113.41	9786.39	6269.24	0	-0.38689	0	19531.4	27342.1	20328.2	1377.69	2053.77	5104.72
6		10175.8	12236.9	10145.4	0	0	0	8551.46	10843.7	7324.65	0	14.895	0	24999	36322.5	25766.8	4245.07	8695.38	17468.9
8		11236.4	14209.8	11376.5	0	0	0	9719.07	12851.9	7614.23	0	23.4064	0	28834.5	42212.2	30181.3	6486.47	12835.2	23586.1
10		12352.4	14017.9	12236.1	0	0	0	11325.8	13597.2	8533.08	15.0884	20.8916	0	32352.8	46765.8	33879.7	8465.95	16239	26461
12		13498.1	15630	13114	0	0	0	12302.3	15868.2	10490.3	17.99	3.86882	0	34210.7	50266.7	37197.6	10641	18493.8	28974
14		14763.2	16623.6	14637.9	0	0	0	14587.4	17627.9	11337.2	28.8227	8.31797	0	37378.8	53764.5	39983.9	11997.8	19482.6	29142.3
16		16921.8	17552.9	16013.1	0	0	0	16740	19016.2	13207.2	23.4064	20.8916	0	39585	57246.6	43753.9	13072.4	20199.7	29169.4
18		18832.3	19145.3	17774.7	0	0	0	19030.4	21002.7	14068.6	25.9211	31.9178	0	42955.9	60226	45734.7	13968.8	19133.3	30506.5
20		20022.1	19390.7	19226.9	0	0	0	22050	25153.5	15342.2	27.4687	53.0029	0	45243.6	62150.5	49964.5	14765.2	19394.2	31099.7
22		21377.2	20070.5	20285.6	0	0	0	25258.2	28338.2	16566.3	28.049	26.5014	0	47834.1	65305.9	49845.2	14652.2	18934.4	28922.2
24		22944.6	20895.9	20874	0	0	0	29030.3	29824	18508.8	28.6293	23.9867	0	50819.7	68676.5	52808.9	13707.8	17686.3	26866.3
Table Analyzed	GGA03082022_GGA15062022 NFAT Activation mC TCR 24h						Within each row, compare columns (simple effects within rows)
Two-way RM ANOVA	Matching: Both factors						Number of families	13
Assume sphericity?	No						Number of comparisons per family	3
Alpha	0.05						Alpha	0.05
Source of Variation	% of total variation	P value	P value summary	Significant?	Geisser-Greenhouse's epsilon		Tukey's multiple comparisons test	Mean Diff,	95,00% CI of diff,	Significant?	Summary	Adjusted P Value
Row Factor	12.53	0.0099	**	Yes	0.08991
Column Factor	35.31	0.0012	**	Yes	0.5288		0
Row Factor x Column Factor	7.3	<0,0001	****	Yes	0.07878		UTD vs. TCR mC sense	1766	-959,9 to 4492	No	ns	0.1827
Subject x Row Factor	4.232						UTD vs. TCR mC antisense	-1306	-3224 to 611,8	No	ns	0.1611
Subject x Column Factor	4.614						TCR mC sense vs. TCR mC antisense	-3072	-7630 to 1485	No	ns	0.1654
Subject	35.1
							2
ANOVA table	SS	DF	MS	F (DFn, DFd)	P value		UTD vs. TCR mC sense	1526	-785,1 to 3838	No	ns	0.1742
Row Factor	6743958061	12	561996505	F (1,079, 5,395) = 14,80	P=0,0099		UTD vs. TCR mC antisense	-3326	-7209 to 558,2	No	ns	0.0836
Column Factor	19007301815	2	9503650907	F (1,058, 5,288) = 38,26	P=0,0012		TCR mC sense vs. TCR mC antisense	-4852	-10989 to 1285	No	ns	0.1066
Row Factor x Column Factor	3930217728	24	163759072	F (1,891, 9,454) = 39,70	P<0,0001
Subject x Row Factor	2278480658	60	37974678				4
Subject x Column Factor	2484087688	10	248408769				UTD vs. TCR mC sense	1297	-603,7 to 3199	No	ns	0.1602
Subject	18896393161	5	3779278632				UTD vs. TCR mC antisense	-7464	-14758 to -170,1	Yes	*	0.0461
Residual	494981500	120	4124846				TCR mC sense vs. TCR mC antisense	-8762	-17804 to 280,4	No	ns	0.0557
Data summary							6
Number of columns (Column Factor)	3						UTD vs. TCR mC sense	970.6	-588,2 to 2529	No	ns	0.201
Number of rows (Row Factor)	13						UTD vs. TCR mC antisense	-14157	-23364 to -4949	Yes	**	0.0094
Number of subjects (Subject)	6						TCR mC sense vs. TCR mC antisense	-15127	-25163 to -5092	Yes	*	0.0102
Number of missing values	0
							8
							UTD vs. TCR mC sense	1102	-868,9 to 3074	No	ns	0.2554
							UTD vs. TCR mC antisense	-17886	-28024 to -7747	Yes	**	0.0052
							TCR mC sense vs. TCR mC antisense	-18988	-29877 to -8098	Yes	**	0.0055
							10
							UTD vs. TCR mC sense	852.4	-1080 to 2785	No	ns	0.3934
							UTD vs. TCR mC antisense	-20926	-32024 to -9828	Yes	**	0.0039
							TCR mC sense vs. TCR mC antisense	-21779	-33260 to -10297	Yes	**	0.0038
							12
							UTD vs. TCR mC sense	593.3	-893,0 to 2080	No	ns	0.4546
							UTD vs. TCR mC antisense	-22924	-34046 to -11801	Yes	**	0.0026
							TCR mC sense vs. TCR mC antisense	-23517	-34670 to -12363	Yes	**	0.0023
							14
							UTD vs. TCR mC sense	405.8	-1560 to 2371	No	ns	0.789
							UTD vs. TCR mC antisense	-24288	-35666 to -12909	Yes	**	0.0022
							TCR mC sense vs. TCR mC antisense	-24693	-35952 to -13435	Yes	**	0.002
							16
							UTD vs. TCR mC sense	246.7	-1602 to 2095	No	ns	0.9032
							UTD vs. TCR mC antisense	-25423	-37460 to -13387	Yes	**	0.0023
							TCR mC sense vs. TCR mC antisense	-25670	-37420 to -13919	Yes	**	0.002
							18
							UTD vs. TCR mC sense	265.5	-2170 to 2701	No	ns	0.9339
							UTD vs. TCR mC antisense	-26129	-38688 to -13570	Yes	**	0.0025
							TCR mC sense vs. TCR mC antisense	-26394	-38621 to -14167	Yes	**	0.0021
							20
							UTD vs. TCR mC sense	-664.4	-4855 to 3527	No	ns	0.8672
							UTD vs. TCR mC antisense	-27330	-40469 to -14190	Yes	**	0.0025
							TCR mC sense vs. TCR mC antisense	-26665	-38512 to -14818	Yes	**	0.0017
							22
							UTD vs. TCR mC sense	-1414	-6899 to 4071	No	ns	0.6977
							UTD vs. TCR mC antisense	-27293	-41353 to -13234	Yes	**	0.0034
							TCR mC sense vs. TCR mC antisense	-25879	-37355 to -14403	Yes	**	0.0017
							24
							UTD vs. TCR mC sense	-2117	-7921 to 3687	No	ns	0.5095
							UTD vs. TCR mC antisense	-27642	-43560 to -11724	Yes	**	0.0056
							TCR mC sense vs. TCR mC antisense	-25525	-38439 to -12611	Yes	**	0.0031
							Test details	Mean 1	Mean 2	Mean Diff,	SE of diff,	N1	N2	q	DF
							0
							UTD vs. TCR mC sense	4084	2318	1766	837.8	6	6	2.981	5
							UTD vs. TCR mC antisense	4084	5390	-1306	589.4	6	6	3.134	5
							TCR mC sense vs. TCR mC antisense	2318	5390	-3072	1401	6	6	3.102	5
							2
							UTD vs. TCR mC sense	4708	3181	1526	710.4	6	6	3.039	5
							UTD vs. TCR mC antisense	4708	8033	-3326	1194	6	6	3.94	5
							TCR mC sense vs. TCR mC antisense	3181	8033	-4852	1886	6	6	3.638	5
							4
							UTD vs. TCR mC sense	5159	3861	1297	584.3	6	6	3.14	5
							UTD vs. TCR mC antisense	5159	12623	-7464	2242	6	6	4.709	5
							TCR mC sense vs. TCR mC antisense	3861	12623	-8762	2779	6	6	4.459	5
							6
							UTD vs. TCR mC sense	5426	4456	970.6	479	6	6	2.865	5
							UTD vs. TCR mC antisense	5426	19583	-14157	2830	6	6	7.075	5
							TCR mC sense vs. TCR mC antisense	4456	19583	-15127	3084	6	6	6.937	5
							8
							UTD vs. TCR mC sense	6137	5035	1102	605.8	6	6	2.573	5
							UTD vs. TCR mC antisense	6137	24023	-17886	3116	6	6	8.118	5
							TCR mC sense vs. TCR mC antisense	5035	24023	-18988	3347	6	6	8.024	5
							10
							UTD vs. TCR mC sense	6434	5582	852.4	594	6	6	2.029	5
							UTD vs. TCR mC antisense	6434	27361	-20926	3411	6	6	8.677	5
							TCR mC sense vs. TCR mC antisense	5582	27361	-21779	3528	6	6	8.729	5
							12
							UTD vs. TCR mC sense	7040	6447	593.3	456.8	6	6	1.837	5
							UTD vs. TCR mC antisense	7040	29964	-22924	3418	6	6	9.484	5
							TCR mC sense vs. TCR mC antisense	6447	29964	-23517	3428	6	6	9.703	5
							14
							UTD vs. TCR mC sense	7671	7265	405.8	604.1	6	6	0.9501	5
							UTD vs. TCR mC antisense	7671	31958	-24288	3497	6	6	9.823	5
							TCR mC sense vs. TCR mC antisense	7265	31958	-24693	3460	6	6	10.09	5
							16
							UTD vs. TCR mC sense	8415	8168	246.7	568.1	6	6	0.614	5
							UTD vs. TCR mC antisense	8415	33838	-25423	3699	6	6	9.72	5
							TCR mC sense vs. TCR mC antisense	8168	33838	-25670	3611	6	6	10.05	5
							18
							UTD vs. TCR mC sense	9292	9027	265.5	748.4	6	6	0.5016	5
							UTD vs. TCR mC antisense	9292	35421	-26129	3860	6	6	9.574	5
							TCR mC sense vs. TCR mC antisense	9027	35421	-26394	3758	6	6	9.934	5
							20
							UTD vs. TCR mC sense	9773	10438	-664.4	1288	6	6	0.7295	5
							UTD vs. TCR mC antisense	9773	37103	-27330	4038	6	6	9.571	5
							TCR mC sense vs. TCR mC antisense	10438	37103	-26665	3641	6	6	10.36	5
							22
							UTD vs. TCR mC sense	10289	11703	-1414	1686	6	6	1.186	5
							UTD vs. TCR mC antisense	10289	37582	-27293	4321	6	6	8.933	5
							TCR mC sense vs. TCR mC antisense	11703	37582	-25879	3527	6	6	10.38	5
							24
							UTD vs. TCR mC sense	10786	12903	-2117	1784	6	6	1.678	5
							UTD vs. TCR mC antisense	10786	38428	-27642	4892	6	6	7.991	5
							TCR mC sense vs. TCR mC antisense	12903	38428	-25525	3969	6	6	9.096	5
panel h left
	UTD			TCR mC sense			TCR mC antisense
0	0	0.01	6.905	7.35	9.335	9.455	16.5	15.3
Table Analyzed	FCAS_NFATactivation TCR sense_antisense_Saos						Number of families	1
Data sets analyzed	A-C						Number of comparisons per family	3
							Alpha	0.05
ANOVA summary
F	26.97						Tukey's multiple comparisons test	Mean Diff,	95,00% CI of diff,	Significant?	Summary	Adjusted P Value
P value	0.001						UTD vs. TCR mC sense	-7.86	-13,62 to -2,096	Yes	*	0.0137	A-B
P value summary	**						UTD vs. TCR mC antisense	-13.75	-19,51 to -7,984	Yes	***	0.0008	A-C
Significant diff. among means (P < 0.05)?	Yes						TCR mC sense vs. TCR mC antisense	-5.888	-11,65 to -0,1245	Yes	*	0.0461	B-C
R squared	0.8999
							Test details	Mean 1	Mean 2	Mean Diff,	SE of diff,	n1	n2	q	DF
Brown-Forsythe test							UTD vs. TCR mC sense	0.003333	7.863	-7.86	1.879	3	3	5.917	6
F (DFn, DFd)	1,203 (2, 6)						UTD vs. TCR mC antisense	0.003333	13.75	-13.75	1.879	3	3	10.35	6
P value	0.3635						TCR mC sense vs. TCR mC antisense	7.863	13.75	-5.888	1.879	3	3	4.433	6
P value summary	ns
Are SDs significantly different (P < 0.05)?	No
Bartlett's test
Bartlett's statistic (corrected)
P value
P value summary
Are SDs significantly different (P < 0.05)?
ANOVA table	SS	DF	MS	F (DFn, DFd)	P value
Treatment (between columns)	285.5	2	142.7	F (2, 6) = 26,97	P=0,0010
Residual (within columns)	31.76	6	5.293
Total	317.2	8
Data summary
Number of treatments (columns)	3
Number of values (total)	9
panel h right
	UTD			TCR mC sense			TCR mC antisense
	1.14	1.37	0.86	22.35	24.25	29.6	80.15	166.5	180.5
Table Analyzed	FCAS_NFATactivation TCR sense_antisense_Saos_MFI						Number of families	1
Data sets analyzed	A-C						Number of comparisons per family	3
							Alpha	0.05
ANOVA summary
F	17.3						Tukey's multiple comparisons test	Mean Diff,	95,00% CI of diff,	Significant?	Summary	Adjusted P Value
P value	0.0032						UTD vs. TCR mC sense	-24.28	-103,1 to 54,52	No	ns	0.6343	A-B
P value summary	**						UTD vs. TCR mC antisense	-141.3	-220,1 to -62,46	Yes	**	0.0037	A-C
Significant diff. among means (P < 0.05)?	Yes						TCR mC sense vs. TCR mC antisense	-117	-195,8 to -38,19	Yes	**	0.0092	B-C
R squared	0.8522
							Test details	Mean 1	Mean 2	Mean Diff,	SE of diff,	n1	n2	q	DF
Brown-Forsythe test							UTD vs. TCR mC sense	1.123	25.4	-24.28	25.68	3	3	1.337	6
F (DFn, DFd)	1,445 (2, 6)						UTD vs. TCR mC antisense	1.123	142.4	-141.3	25.68	3	3	7.779	6
P value	0.3075						TCR mC sense vs. TCR mC antisense	25.4	142.4	-117	25.68	3	3	6.442	6
P value summary	ns
Are SDs significantly different (P < 0.05)?	No
Bartlett's test
Bartlett's statistic (corrected)
P value
P value summary
Are SDs significantly different (P < 0.05)?
ANOVA table	SS	DF	MS	F (DFn, DFd)	P value
Treatment (between columns)	34229	2	17114	F (2, 6) = 17,30	P=0,0032
Residual (within columns)	5936	6	989.3
Total	40165	8
Data summary
Number of treatments (columns)	3
Number of values (total)	9
panel i left
	UTD			TCR mC sense			TCR mC antisense
	0	0	0.01	32.95	32.1	41.05	28.8	36.3	35.9
Table Analyzed	FCAS_NFATactivation TCR sense_antisense_PMA_IONO						Number of families	1
Data sets analyzed	A-C						Number of comparisons per family	3
							Alpha	0.05
ANOVA summary
F	84.82						Tukey's multiple comparisons test	Mean Diff,	95,00% CI of diff,	Significant?	Summary	Adjusted P Value
P value	<0,0001						UTD vs. TCR mC sense	-35.36	-44,76 to -25,97	Yes	****	<0,0001	A-B
P value summary	****						UTD vs. TCR mC antisense	-33.66	-43,06 to -24,27	Yes	****	<0,0001	A-C
Significant diff. among means (P < 0.05)?	Yes						TCR mC sense vs. TCR mC antisense	1.7	-7,697 to 11,10	No	ns	0.8478	B-C
R squared	0.9658
							Test details	Mean 1	Mean 2	Mean Diff,	SE of diff,	n1	n2	q	DF
Brown-Forsythe test							UTD vs. TCR mC sense	0.003333	35.37	-35.36	3.063	3	3	16.33	6
F (DFn, DFd)	0,6444 (2, 6)						UTD vs. TCR mC antisense	0.003333	33.67	-33.66	3.063	3	3	15.54	6
P value	0.5578						TCR mC sense vs. TCR mC antisense	35.37	33.67	1.7	3.063	3	3	0.785	6
P value summary	ns
Are SDs significantly different (P < 0.05)?	No
Bartlett's test
Bartlett's statistic (corrected)
P value
P value summary
Are SDs significantly different (P < 0.05)?
ANOVA table	SS	DF	MS	F (DFn, DFd)	P value
Treatment (between columns)	2387	2	1193	F (2, 6) = 84,82	P<0,0001
Residual (within columns)	84.42	6	14.07
Total	2471	8
Data summary
Number of treatments (columns)	3
Number of values (total)	9
panel i right
	UTD			TCR mC sense			TCR mC antisense
	2.4	2.57	3.49	116.5	104.5	143	462.5	533	533
Table Analyzed	FCAS_NFATactivation TCR sense_antisense_PMA_IONO_MFI						Number of families	1
Data sets analyzed	A-C						Number of comparisons per family	3
							Alpha	0.05
ANOVA summary
F	309.1						Tukey's multiple comparisons test	Mean Diff,	95,00% CI of diff,	Significant?	Summary	Adjusted P Value
P value	<0,0001						UTD vs. TCR mC sense	-118.5	-183,9 to -53,10	Yes	**	0.0035	A-B
P value summary	****						UTD vs. TCR mC antisense	-506.7	-572,1 to -441,3	Yes	****	<0,0001	A-C
Significant diff. among means (P < 0.05)?	Yes						TCR mC sense vs. TCR mC antisense	-388.2	-453,6 to -322,8	Yes	****	<0,0001	B-C
R squared	0.9904
							Test details	Mean 1	Mean 2	Mean Diff,	SE of diff,	n1	n2	q	DF
Brown-Forsythe test							UTD vs. TCR mC sense	2.82	121.3	-118.5	21.32	3	3	7.862	6
F (DFn, DFd)	0,6584 (2, 6)						UTD vs. TCR mC antisense	2.82	509.5	-506.7	21.32	3	3	33.61	6
P value	0.5514						TCR mC sense vs. TCR mC antisense	121.3	509.5	-388.2	21.32	3	3	25.75	6
P value summary	ns
Are SDs significantly different (P < 0.05)?	No
Bartlett's test
Bartlett's statistic (corrected)
P value
P value summary
Are SDs significantly different (P < 0.05)?
ANOVA table	SS	DF	MS	F (DFn, DFd)	P value
Treatment (between columns)	421443	2	210722	F (2, 6) = 309,1	P<0,0001
Residual (within columns)	4090	6	681.7
Total	425534	8
Data summary
Number of treatments (columns)	3
Number of values (total)	9

## Sheet: Suppl.Fig.5
panel b left
		UTD						αPSMA.CAR						αCD19.CAR
CD4		0.24	0.041	0.033				83.2	86	83.8	84.1	90.5	91.3	62.9	72.3	47.3	59.7	65.7	60.9
CD8		0.15	0.11	0.081				75.7	77.7	64.6	73.9	82.9	79.8	43.4	47.5	36.9	45.9	60.1	52.6
panel b right
		UTD			Pz1-CAR			CD19.CAR
Unstimulated		0	0	0	6.32	5.085	2.67	37.05	7.8	4.09
PMA-Iono		0	0	0	42.85	39	25.8	47.55	49.05	32.75
panel d
	Pz1-CAR						CD19-CAR						UTD
Day 1	235.876	206.048	283.052	177.705	190.228	188.702	227.629	201.173	173.578	184.865	265.619	302.109	181.427	159.175	238.73	316.609	223.762	267.006
Day 2	201.665	159.221	212.719	191.532	218.939	167.748	158.925	248.149	164.37	126.974	265.062	250.906	193.322	124.617	244.826	212.424	175.509	191.646
Day 3	470.502	213.261	547.304	178.265	0*	351.237	555.109	283.705	421.44	498.937	0*	667.464	587.817	276.13	0*	0*	0*	355.011
Day 7	405.944	383.113	477.24	449.888	0*	602.038	1010.02	622.185	685.341	532.642	0*	826.3	1075.88	530.035	0*	0*	0*	651.682
Day 9	426.546	493.445	437.56	585.888	0*	473.238	1447.06	1022.1	1024.08	962.304	0*	1014.14	1474.6	606.093	0*	0*	0*	896.869
Day 11	327.38	589.5	375.76	507.21	0*	627.7	0*	1336.8	1439	1297.89	0*	1413.87	0*	915.5	0*	0*	0*	1145.72
Table Analyzed	Tumor volume							Within each row, compare columns (simple effects within rows)
Mixed-effects model (REML)	Matching: Stacked							Number of families	6
Assume sphericity?	No							Number of comparisons per family	3
Alpha	0.05							Alpha	0.05
Fixed effects (type III)	P value	P value summary	Statistically significant (P < 0,05)?	F (DFn, DFd)	Geisser-Greenhouse's epsilon			Tukey's multiple comparisons test	Mean Diff,	95,00% CI of diff,	Significant?	Summary	Adjusted P Value
Time	<0,0001	****	Yes	F (2,220, 23,53) = 101,3	0.444
Column Factor	<0,0001	****	Yes	F (2, 15) = 20,46				Day 1
Time x Column Factor	<0,0001	****	Yes	F (10, 53) = 12,98				Pz1-CAR vs. CD19-CAR	-12.23	-84,06 to 59,60	No	ns	0.8865
								Pz1-CAR vs. UTD	-17.52	-96,96 to 61,93	No	ns	0.8148
Random effects	SD	Variance						CD19-CAR vs. UTD	-5.289	-90,45 to 79,87	No	ns	0.9841
Subject	75.46	5695
Residual	115.5	13339						Day 2
								Pz1-CAR vs. CD19-CAR	-10.43	-88,11 to 67,26	No	ns	0.9164
Was the matching effective?								Pz1-CAR vs. UTD	1.58	-52,64 to 55,80	No	ns	0.9962
Chi-square, df	9,415, 1							CD19-CAR vs. UTD	12.01	-69,59 to 93,60	No	ns	0.9113
P value	0.0022
P value summary	**							Day 3
Is there significant matching (P < 0.05)?	Yes							Pz1-CAR vs. CD19-CAR	-133.2	-408,3 to 141,9	No	ns	0.3922
								Pz1-CAR vs. UTD	-54.21	-461,1 to 352,7	No	ns	0.8923
Data summary								CD19-CAR vs. UTD	79.01	-330,4 to 488,4	No	ns	0.779
Number of columns (Column Factor)	3
Number of rows (Time)	6							Day 7
Number of subjects (Subject)	18							Pz1-CAR vs. CD19-CAR	-271.7	-559,9 to 16,63	No	ns	0.0619
Number of missing values	22							Pz1-CAR vs. UTD	-288.9	-1190 to 612,7	No	ns	0.3733
								CD19-CAR vs. UTD	-17.23	-783,0 to 748,5	No	ns	0.9953
								Day 9
								Pz1-CAR vs. CD19-CAR	-610.6	-919,0 to -302,2	Yes	**	0.0034
								Pz1-CAR vs. UTD	-509.2	-1983 to 965,0	No	ns	0.3132
								CD19-CAR vs. UTD	101.4	-1191 to 1393	No	ns	0.9275
								Day 11
								Pz1-CAR vs. CD19-CAR	-886.4	-1091 to -681,4	Yes	****	<0,0001
								Pz1-CAR vs. UTD	-545.1	-1586 to 495,8	No	ns	0.1314
								CD19-CAR vs. UTD	341.3	-1242 to 1925	No	ns	0.2841
								Test details	Mean 1	Mean 2	Mean Diff,	SE of diff,	N1	N2	q	DF
								Day 1
								Pz1-CAR vs. CD19-CAR	213.6	225.8	-12.23	25.98	6	6	0.6655	9.511
								Pz1-CAR vs. UTD	213.6	231.1	-17.52	28.39	6	6	0.8724	8.895
								CD19-CAR vs. UTD	225.8	231.1	-5.289	30.97	6	6	0.2415	9.817
								Day 2
								Pz1-CAR vs. CD19-CAR	192	202.4	-10.43	26.02	6	6	0.5667	6.628
								Pz1-CAR vs. UTD	192	190.4	1.58	19.08	6	6	0.1171	8.211
								CD19-CAR vs. UTD	202.4	190.4	12.01	29.1	6	6	0.5835	8.798
								Day 3
								Pz1-CAR vs. CD19-CAR	352.1	485.3	-133.2	96.07	5	5	1.961	7.919
								Pz1-CAR vs. UTD	352.1	406.3	-54.21	117.6	5	3	0.6517	4.275
								CD19-CAR vs. UTD	485.3	406.3	79.01	113.6	5	3	0.9837	3.906
								Day 7
								Pz1-CAR vs. CD19-CAR	463.6	735.3	-271.7	92.05	5	5	4.174	5.605
								Pz1-CAR vs. UTD	463.6	752.5	-288.9	169.8	5	3	2.406	2.217
								CD19-CAR vs. UTD	735.3	752.5	-17.23	185.4	5	3	0.1315	3.055
								Day 9
								Pz1-CAR vs. CD19-CAR	483.3	1094	-610.6	93.4	5	5	9.245	4.802
								Pz1-CAR vs. UTD	483.3	992.5	-509.2	256.8	5	3	2.804	2.049
								CD19-CAR vs. UTD	1094	992.5	101.4	270.3	5	3	0.5306	2.498
								Day 11
								Pz1-CAR vs. CD19-CAR	485.5	1372	-886.4	67.15	5	4	18.67	6.111
								Pz1-CAR vs. UTD	485.5	1031	-545.1	129.1	5	2	5.969	1.558
								CD19-CAR vs. UTD	1372	1031	341.3	119.7	4	2	4.032	1.167
panel f
	Pz1-CAR						CD19-CAR						UTD
Day 1	3.43807e+06	868090	5427455	2.85543e+06	1.46699e+06	1.57565e+06	97651	6.73609e+06	4022399	153608	665277	3.82518e+06	79282.4	87160.4	609642	641583	531053	482542
Day 2	4.21889e+06	643466	7315301	465131	1.78719e+06	1.42876e+06	2.3586e+06	107259	2183684	180990	106731	881429	49945.4	78522.7	55805.3	64174.9	70817.7	75548.1
Day 3	8.25434e+06	2500363	21557904	731592	0*	2.21876e+06	1.48947e+06	2483273	1.75993e+06	1.80013e+06	0*	1.13408e+06	63666.8	66279.1	0*	0*	0*	66463.5
Day7	33779712	8.02347e+06	47825664	5342677	0*	36638924	55027.6	2.83546e+06	125802	1.10925e+06	0*	1046781	95159.5	67883.2	0*	0*	0*	47067
Day 9	52214680	28670450	56843420	17016492	59317720	0*	7.075e+06	2.70671e+06	4.14212e+06	1.83857e+06	1.7399e+06	0*	102878	101817	85144.7	0*	0*	0*
Day 11	75399232	52499408	77908576	69367048	77783152	0*	5.43712e+06	12391368	6.65813e+06	1.68369e+06	0	0*	127478	159518	0	0*	0*	0*
Table Analyzed	Imaging							Within each row, compare columns (simple effects within rows)
Mixed-effects model (REML)	Matching: Stacked							Number of families	6
Assume sphericity?	No							Number of comparisons per family	3
Alpha	0.05							Alpha	0.05
Fixed effects (type III)	P value	P value summary	Statistically significant (P < 0,05)?	F (DFn, DFd)	Geisser-Greenhouse's epsilon			Tukey's multiple comparisons test	Mean Diff,	95,00% CI of diff,	Significant?	Summary	Adjusted P Value
Time	<0,0001	****	Yes	F (1,204, 13,25) = 38,28	0.2409
Column Factor	<0,0001	****	Yes	F (2, 15) = 43,29				Day 1
Time x Column Factor	<0,0001	****	Yes	F (10, 55) = 36,52				Pz1-CAR vs. CD19-CAR	21912	-3660628 to 3704453	No	ns	0.9998
								Pz1-CAR vs. UTD	2200070	-20681 to 4420820	No	ns	0.0517
Random effects	SD	Variance						CD19-CAR vs. UTD	2178157	-1410359 to 5766673	No	ns	0.2149
Subject	4553630	20735542760728
Residual	5482738	30060416875904						Day 2
								Pz1-CAR vs. CD19-CAR	1673339	-1821655 to 5168334	No	ns	0.3787
Was the matching effective?								Pz1-CAR vs. UTD	2577320	-950416 to 6105056	No	ns	0.1335
Chi-square, df	20,01, 1							CD19-CAR vs. UTD	903980	-491907 to 2299868	No	ns	0.1829
P value	<0,0001
P value summary	****							Day 3
Is there significant matching (P < 0.05)?	Yes							Pz1-CAR vs. CD19-CAR	5319215	-8369982 to 19008411	No	ns	0.4304
								Pz1-CAR vs. UTD	6987121	-6721317 to 20695559	No	ns	0.2756
Data summary								CD19-CAR vs. UTD	1667906	876517 to 2459295	Yes	**	0.0037
Number of columns (Column Factor)	3
Number of rows (Time)	6							Day7
Number of subjects (Subject)	18							Pz1-CAR vs. CD19-CAR	25287626	-4479679 to 55054931	No	ns	0.0814
Number of missing values	20							Pz1-CAR vs. UTD	26252053	-3560333 to 56064439	No	ns	0.0733
								CD19-CAR vs. UTD	964427	-823083 to 2751937	No	ns	0.2468
								Day 9
								Pz1-CAR vs. CD19-CAR	39312094	9415657 to 69208531	Yes	*	0.0201
								Pz1-CAR vs. UTD	42715939	12652252 to 72779627	Yes	*	0.0156
								CD19-CAR vs. UTD	3403845	-131516 to 6939206	No	ns	0.0562
								Day 11
								Pz1-CAR vs. CD19-CAR	65357422	48891368 to 81823476	Yes	****	<0,0001
								Pz1-CAR vs. UTD	70495818	53456443 to 87535193	Yes	***	0.0003
								CD19-CAR vs. UTD	5138396	-2557524 to 12834316	No	ns	0.1538
								Test details	Mean 1	Mean 2	Mean Diff,	SE of diff,	N1	N2	q	DF
								Day 1
								Pz1-CAR vs. CD19-CAR	2605280	2583368	21912	1300180	6	6	0.02383	8.352
								Pz1-CAR vs. UTD	2605280	405211	2200070	693333	6	6	4.488	5.232
								CD19-CAR vs. UTD	2583368	405211	2178157	1109752	6	6	2.776	5.089
								Day 2
								Pz1-CAR vs. CD19-CAR	2643122	969783	1673339	1165948	6	6	2.03	6.528
								Pz1-CAR vs. UTD	2643122	65802	2577320	1084166	6	6	3.362	5
								CD19-CAR vs. UTD	969783	65802	903980	429023	6	6	2.98	5.001
								Day 3
								Pz1-CAR vs. CD19-CAR	7052591	1733376	5319215	3852780	5	5	1.952	4.027
								Pz1-CAR vs. UTD	7052591	65470	6987121	3846375	5	3	2.569	4
								CD19-CAR vs. UTD	1733376	65470	1667906	222055	5	3	10.62	4
								Day7
								Pz1-CAR vs. CD19-CAR	26322090	1034464	25287626	8379936	5	5	4.268	4.029
								Pz1-CAR vs. UTD	26322090	70037	26252053	8364915	5	3	4.438	4
								CD19-CAR vs. UTD	1034464	70037	964427	501905	5	3	2.717	4.006
								Day 9
								Pz1-CAR vs. CD19-CAR	42812552	3500458	39312094	8493533	5	5	6.546	4.111
								Pz1-CAR vs. UTD	42812552	96613	42715939	8435408	5	3	7.161	4
								CD19-CAR vs. UTD	3500458	96613	3403845	991998	5	3	4.853	4
								Day 11
								Pz1-CAR vs. CD19-CAR	70591483	5234061	65357422	5246397	5	5	17.62	5.567
								Pz1-CAR vs. UTD	70591483	95665	70495818	4781445	5	3	20.85	4.001
								CD19-CAR vs. UTD	5234061	95665	5138396	2160374	5	3	3.364	4.004
panel h
		UTD						Pz1						CD19 antisense						CD19 antisense NOVB2
0		104.915	125.514	101.264	80.1393	90.2428	87.5085	111.236	120.567	74.8591	104.798	102.52	98.0481	101.188	84.1661	68.8511	100.064	105.021	101.647	94.2556	109.981	69.6794	104.798	102.482	84.4618
1		117.219	124.795	106.782	96.1469	128.727	88.8195	137.574	135.276	86.8458	136.473	109.98	103.599	124.617	160.367	115.097	120.017	155.592	127.319	118.384	177.386	107.792	136.473	174.293	115.431
4		313.916	319.807	316.815	167.752	289.897	182.634	323.877	145.847	265.517	268.822	226.135	257.081	282.22	239.855	179.319	142.373	243.517	213.172	227.082	322.349	181.565	268.822	379.966	182.844
8		215.835	263.173	307.83	289.979	231.769	294.24	342		384.3	201.569	304.644	182.965	297.75	61.8211	46.787	77.1452	56.376		49.4527	86.0361	88.9468	103.365	46.0636	33.1401
11		295.246	182.729	415.438	199.422	169.042	358.646	322.937		338.457	271.043	246.282	106.926	246.506	0	23.7507	23.7507	43.9569		0	0	37.8916	43.5257	0	17.7505
Table Analyzed	TRUCK CD19 exp_untill day 11								Within each row, compare columns (simple effects within rows)
Mixed-effects model (REML)	Matching: Both factors								Number of families	5
Assume sphericity?	No								Number of comparisons per family	6
Alpha	0.05								Alpha	0.05
Fixed effects (type III)	P value	P value summary	Statistically significant (P < 0,05)?	F (DFn, DFd)	Geisser-Greenhouse's epsilon				Tukey's multiple comparisons test	Mean Diff,	95,00% CI of diff,	Significant?	Summary	Adjusted P Value
Row Factor	0.001	**	Yes	F (1,399, 6,996) = 24,80	0.3498
Column Factor	0.0012	**	Yes	F (2,374, 11,87) = 11,46	0.7913				0
Row Factor x Column Factor	0.0005	***	Yes	F (3,190, 14,89) = 10,34	0.2658				UTD vs. Pz1	-3.741	-30,24 to 22,76	No	ns	0.9504
									UTD vs. CD19 antisense	4.775	-34,81 to 44,36	No	ns	0.9678
Random effects	SD	Variance							UTD vs. CD19 antisense NOVB2	3.988	-26,32 to 34,30	No	ns	0.9591
Subject	0	0							Pz1 vs. CD19 antisense	8.515	-13,51 to 30,54	No	ns	0.5363
Subject x Row Factor	13.72	188.3							Pz1 vs. CD19 antisense NOVB2	7.729	-2,997 to 18,45	No	ns	0.1466
Subject x Column Factor	25.53	651.6							CD19 antisense vs. CD19 antisense NOVB2	-0.7867	-22,47 to 20,89	No	ns	0.999
Residual	49.65	2465
									1
Was the matching effective?									UTD vs. Pz1	-7.877	-43,18 to 27,42	No	ns	0.8417
Chi-square, df	6,188, 2								UTD vs. CD19 antisense	-23.42	-43,31 to -3,526	Yes	*	0.0269
P value	0.0453								UTD vs. CD19 antisense NOVB2	-27.88	-61,67 to 5,911	No	ns	0.0969
P value summary	*								Pz1 vs. CD19 antisense	-15.54	-52,81 to 21,72	No	ns	0.4824
Is there significant matching (P < 0.05)?	Yes								Pz1 vs. CD19 antisense NOVB2	-20	-64,97 to 24,97	No	ns	0.4364
									CD19 antisense vs. CD19 antisense NOVB2	-4.458	-26,02 to 17,10	No	ns	0.8679
Data summary
Number of columns (Column Factor)	4								4
Number of rows (Row Factor)	5								UTD vs. Pz1	17.26	-134,9 to 169,4	No	ns	0.9729
Number of subjects (Subject)	6								UTD vs. CD19 antisense	48.39	-36,76 to 133,5	No	ns	0.2707
Number of missing values	4								UTD vs. CD19 antisense NOVB2	4.699	-136,7 to 146,1	No	ns	0.9993
									Pz1 vs. CD19 antisense	31.14	-86,33 to 148,6	No	ns	0.7677
									Pz1 vs. CD19 antisense NOVB2	-12.56	-198,0 to 172,9	No	ns	0.9938
									CD19 antisense vs. CD19 antisense NOVB2	-43.7	-167,8 to 80,38	No	ns	0.6007
									8
									UTD vs. Pz1	-15.96	-203,1 to 171,2	No	ns	0.9837
									UTD vs. CD19 antisense	159.2	-76,99 to 395,3	No	ns	0.1578
									UTD vs. CD19 antisense NOVB2	199.3	146,6 to 252,0	Yes	***	0.0001
									Pz1 vs. CD19 antisense	175.1	-107,4 to 457,7	No	ns	0.1617
									Pz1 vs. CD19 antisense NOVB2	215.3	58,75 to 371,8	Yes	*	0.017
									CD19 antisense vs. CD19 antisense NOVB2	40.14	-172,5 to 252,8	No	ns	0.8651
									11
									UTD vs. Pz1	12.96	-230,5 to 256,4	No	ns	0.9958
									UTD vs. CD19 antisense	202.5	-22,31 to 427,3	No	ns	0.0694
									UTD vs. CD19 antisense NOVB2	253.6	108,4 to 398,7	Yes	**	0.0051
									Pz1 vs. CD19 antisense	189.5	-33,21 to 412,3	No	ns	0.076
									Pz1 vs. CD19 antisense NOVB2	240.6	81,07 to 400,1	Yes	*	0.0122
									CD19 antisense vs. CD19 antisense NOVB2	51.06	-144,1 to 246,2	No	ns	0.726
									Test details	Mean 1	Mean 2	Mean Diff,	SE of diff,	N1	N2	q	DF
									0
									UTD vs. Pz1	98.26	102	-3.741	7.182	6	6	0.7366	5
									UTD vs. CD19 antisense	98.26	93.49	4.775	10.73	6	6	0.6294	5
									UTD vs. CD19 antisense NOVB2	98.26	94.28	3.988	8.214	6	6	0.6866	5
									Pz1 vs. CD19 antisense	102	93.49	8.515	5.968	6	6	2.018	5
									Pz1 vs. CD19 antisense NOVB2	102	94.28	7.729	2.907	6	6	3.76	5
									CD19 antisense vs. CD19 antisense NOVB2	93.49	94.28	-0.7867	5.875	6	6	0.1894	5
									1
									UTD vs. Pz1	110.4	118.3	-7.877	9.566	6	6	1.164	5
									UTD vs. CD19 antisense	110.4	133.8	-23.42	5.391	6	6	6.143	5
									UTD vs. CD19 antisense NOVB2	110.4	138.3	-27.88	9.157	6	6	4.305	5
									Pz1 vs. CD19 antisense	118.3	133.8	-15.54	10.1	6	6	2.177	5
									Pz1 vs. CD19 antisense NOVB2	118.3	138.3	-20	12.19	6	6	2.321	5
									CD19 antisense vs. CD19 antisense NOVB2	133.8	138.3	-4.458	5.844	6	6	1.079	5
									4
									UTD vs. Pz1	265.1	247.9	17.26	41.24	6	6	0.5917	5
									UTD vs. CD19 antisense	265.1	216.7	48.39	23.08	6	6	2.966	5
									UTD vs. CD19 antisense NOVB2	265.1	260.4	4.699	38.31	6	6	0.1734	5
									Pz1 vs. CD19 antisense	247.9	216.7	31.14	31.84	6	6	1.383	5
									Pz1 vs. CD19 antisense NOVB2	247.9	260.4	-12.56	50.27	6	6	0.3533	5
									CD19 antisense vs. CD19 antisense NOVB2	216.7	260.4	-43.7	33.63	6	6	1.838	5
									8
									UTD vs. Pz1	267.1	283.1	-15.96	45.98	6	5	0.4908	4
									UTD vs. CD19 antisense	267.1	108	159.2	58.01	6	5	3.88	4
									UTD vs. CD19 antisense NOVB2	267.1	67.83	199.3	14.29	6	6	19.73	5
									Pz1 vs. CD19 antisense	283.1	108	175.1	58.55	5	5	4.23	3
									Pz1 vs. CD19 antisense NOVB2	283.1	67.83	215.3	38.45	5	6	7.918	4
									CD19 antisense vs. CD19 antisense NOVB2	108	67.83	40.14	52.24	5	6	1.087	4
									11
									UTD vs. Pz1	270.1	257.1	12.96	59.81	6	5	0.3064	4
									UTD vs. CD19 antisense	270.1	67.59	202.5	55.22	6	5	5.186	4
									UTD vs. CD19 antisense NOVB2	270.1	16.53	253.6	39.34	6	6	9.114	5
									Pz1 vs. CD19 antisense	257.1	67.59	189.5	46.16	5	5	5.807	3
									Pz1 vs. CD19 antisense NOVB2	257.1	16.53	240.6	39.19	5	6	8.683	4
									CD19 antisense vs. CD19 antisense NOVB2	67.59	16.53	51.06	47.93	5	6	1.507	4
panel j
	UTD						Pz1						CD19 antisense						CD19 antisense NOVB2
1	254000	321000	236000	472000	423000	381000	60700000	73000000	50800000	66900000	68700000	95700000	63100000	11500000	270000000	252000000	142000000	366000000	310000000	180000000	335000000	820000000	640000000	366000000
4	258000	303000	365000	436000	761000	377000	66700000	37900000	22600000	58600000	58600000	45000000	8830000	785000000	381000000	288000000	1640000000	1080000000	956000000	1220000000	1170000000	1550000000	1880000000	833000000
8	527000	239000	831000	591000	256000	301000	101000000		41400000	113000000	101000000	60500000	2120000000	771000000	538000000	239000000	2010000000		774000000	57200000	1430000000	1300000000	15500000	908000000
11	443000	253000	343000	438000	275000	217000	105000000		72100000	162000000	92000000	86600000	2490000000	382000000	338000000	321000000	801000000		590000	287000000	644000000	638000000	421000000	66800000
Table Analyzed	TRUCK IVIS untill day 11								Within each row, compare columns (simple effects within rows)
Mixed-effects model (REML)	Matching: Both factors								Number of families	4
Assume sphericity?	No								Number of comparisons per family	6
Alpha	0.05								Alpha	0.05
Fixed effects (type III)	P value	P value summary	Statistically significant (P < 0,05)?	F (DFn, DFd)	Geisser-Greenhouse's epsilon				Tukey's multiple comparisons test	Mean Diff,	95,00% CI of diff,	Significant?	Summary	Adjusted P Value
Row Factor	0.0632	ns	No	F (1,378, 6,891) = 4,575	0.4594
Column Factor	0.0072	**	Yes	F (1,186, 5,931) = 15,13	0.3954				1
Row Factor x Column Factor	0.0635	ns	No	F (2,097, 9,551) = 3,690	0.2329				UTD vs. Pz1	-68952167	-91562292 to -46342042	Yes	***	0.0004
									UTD vs. CD19 antisense	-183752167	-387250878 to 19746544	No	ns	0.0718
Random effects	SD	Variance							UTD vs. CD19 antisense NOVB2	-441485500	-801259589 to -81711411	Yes	*	0.0228
Subject	0	0							Pz1 vs. CD19 antisense	-114800000	-311740669 to 82140669	No	ns	0.2553
Subject x Row Factor	0	0							Pz1 vs. CD19 antisense NOVB2	-372533333	-734250217 to -10816449	Yes	*	0.0449
Subject x Column Factor	166412308	2.769e+16							CD19 antisense vs. CD19 antisense NOVB2	-257733333	-604955271 to 89488604	No	ns	0.1345
Residual	354366576	1.256e+17
									4
Was the matching effective?									UTD vs. Pz1	-47816667	-72325025 to -23308308	Yes	**	0.0031
Chi-square, df	2,677, 1								UTD vs. CD19 antisense	-696721667	-1596425737 to 202982404	No	ns	0.1183
P value	0.1018								UTD vs. CD19 antisense NOVB2	-1267750000	-1851937554 to -683562446	Yes	**	0.0019
P value summary	ns								Pz1 vs. CD19 antisense	-648905000	-1549769618 to 251959618	No	ns	0.1468
Is there significant matching (P < 0.05)?	No								Pz1 vs. CD19 antisense NOVB2	-1219933333	-1798686715 to -641179952	Yes	**	0.0022
									CD19 antisense vs. CD19 antisense NOVB2	-571028333	-1386070393 to 244013726	No	ns	0.1589
Data summary
Number of columns (Column Factor)	4								8
Number of rows (Row Factor)	4								UTD vs. Pz1	-82922500	-136683620 to -29161380	Yes	*	0.0113
Number of subjects (Subject)	6								UTD vs. CD19 antisense	-1135142500	-2651761996 to 381476996	No	ns	0.1192
Number of missing values	4								UTD vs. CD19 antisense NOVB2	-746992500	-1653003484 to 159018484	No	ns	0.0971
									Pz1 vs. CD19 antisense	-1052220000	-3150260659 to 1045820659	No	ns	0.2512
									Pz1 vs. CD19 antisense NOVB2	-664070000	-1693044923 to 364904923	No	ns	0.1761
									CD19 antisense vs. CD19 antisense NOVB2	388150000	-1973439408 to 2749739408	No	ns	0.9037
									11
									UTD vs. Pz1	-103211833	-163662240 to -42761426	Yes	**	0.0078
									UTD vs. CD19 antisense	-866071833	-2485160910 to 753017243	No	ns	0.2712
									UTD vs. CD19 antisense NOVB2	-342570167	-758031206 to 72890873	No	ns	0.0971
									Pz1 vs. CD19 antisense	-762860000	-3007653862 to 1481933862	No	ns	0.4753
									Pz1 vs. CD19 antisense NOVB2	-239358333	-762239050 to 283522384	No	ns	0.3669
									CD19 antisense vs. CD19 antisense NOVB2	523501667	-1513599299 to 2560602632	No	ns	0.7357
									Test details	Mean 1	Mean 2	Mean Diff,	SE of diff,	N1	N2	q	DF
									1
									UTD vs. Pz1	347833	69300000	-68952167	6127550	6	6	15.91	5
									UTD vs. CD19 antisense	347833	184100000	-183752167	55150004	6	6	4.712	5
									UTD vs. CD19 antisense NOVB2	347833	441833333	-441485500	97502054	6	6	6.404	5
									Pz1 vs. CD19 antisense	69300000	184100000	-114800000	53372715	6	6	3.042	5
									Pz1 vs. CD19 antisense NOVB2	69300000	441833333	-372533333	98028570	6	6	5.374	5
									CD19 antisense vs. CD19 antisense NOVB2	184100000	441833333	-257733333	94100307	6	6	3.873	5
									4
									UTD vs. Pz1	416667	48233333	-47816667	6641988	6	6	10.18	5
									UTD vs. CD19 antisense	416667	697138333	-696721667	243827996	6	6	4.041	5
									UTD vs. CD19 antisense NOVB2	416667	1268166667	-1267750000	158320147	6	6	11.32	5
									Pz1 vs. CD19 antisense	48233333	697138333	-648905000	244142515	6	6	3.759	5
									Pz1 vs. CD19 antisense NOVB2	48233333	1268166667	-1219933333	156847437	6	6	11	5
									CD19 antisense vs. CD19 antisense NOVB2	697138333	1268166667	-571028333	220883820	6	6	3.656	5
									8
									UTD vs. Pz1	457500	83380000	-82922500	13206346	6	5	8.88	4
									UTD vs. CD19 antisense	457500	1135600000	-1135142500	372555511	6	5	4.309	4
									UTD vs. CD19 antisense NOVB2	457500	747450000	-746992500	245537227	6	6	4.302	5
									Pz1 vs. CD19 antisense	83380000	1135600000	-1052220000	434766804	5	5	3.423	3
									Pz1 vs. CD19 antisense NOVB2	83380000	747450000	-664070000	252766287	5	6	3.715	4
									CD19 antisense vs. CD19 antisense NOVB2	1135600000	747450000	388150000	580121218	5	6	0.9462	4
									11
									UTD vs. Pz1	328167	103540000	-103211833	14849560	6	5	9.829	4
									UTD vs. CD19 antisense	328167	866400000	-866071833	397727024	6	5	3.08	4
									UTD vs. CD19 antisense NOVB2	328167	342898333	-342570167	112593725	6	6	4.303	5
									Pz1 vs. CD19 antisense	103540000	866400000	-762860000	465177760	5	5	2.319	3
									Pz1 vs. CD19 antisense NOVB2	103540000	342898333	-239358333	128444935	5	6	2.635	4
									CD19 antisense vs. CD19 antisense NOVB2	866400000	342898333	523501667	500411075	5	6	1.479	4

[truncated: 2 more sheets: Suppl.Fig.6, Suppl.Fig.7]
